# Supplementary material for: Combating castration-resistant prostate cancer by co-targeting the epigenetic regulators EZH2 and HDAC
Source: PLoS Biol. 2023 Apr 27;21(4):e3002038. doi: 10.1371/journal.pbio.3002038 (PMC10138213; doi:10.1371/journal.pbio.3002038)
Supplement: S1 Table — (XLSX) [file pbio.3002038.s005.xlsx]

## Sheet: COMBO_GSK126_intersection.at_le
gene_name
SAMD11
FNDC10
MMP23B
CFAP74
GABRD
PEX10
MMEL1
TP73
CCDC27
HES2
ESPN
TAS1R1
DNAJC11
CAMTA1
RBP7
CASZ1
C1orf127
DISP3
MAD2L2
DRAXIN
TNFRSF8
PRAMEF12
PRAMEF19
KAZN
PADI2
HTR6
PLA2G2A
PLA2G5
PLA2G2C
UBXN10
VWA5B1
ALPL
RAP1GAP
WNT4
ZBTB40
C1QB
LACTBL1
HTR1D
NCMAP
RUNX3
RHCE
MAN1C1
TRIM63
FGR
PTPRU
NKAIN1
SERINC2
TMEM54
TRIM62
CSMD2
ZMYM1
COL8A2
CSF3R
EPHA10
MANEAL
POU3F1
HPCAL4
PPIE
COL9A2
PPIH
EBNA1BP2
TMEM125
C1orf210
TMEM275
CYP4A11
CYP4X1
TAL1
TRABD2B
TTC39A
SHISAL2A
ACOT11
FAM151A
MROH7
FYB2
HOOK1
KANK4
JAK1
LEPR
SGIP1
DIRAS3
ERICH3
SLC44A5
MCOLN2
ODF2L
BARHL2
CDC7
GFI1
DIPK1A
SLC44A3
S1PR1
COL11A1
VAV3
AKNAD1
ATXN7L2
CSF1
UBL4B
KCNC4
PROK1
KCNA10
KCNA3
DENND2D
CHIA
INKA2
DENND2C
TSHB
NHLH2
CD2
VTCN1
TENT5C
SPAG17
FCGR1B
PPIAL4D
PIAS3
PSMB4
LINGO4
THEM5
SPRR2D
S100A12
S100A7L2
S100A7
NUP210L
AQP10
ATP8B2
SHE
KCNN3
BCAN
NTRK1
INSRR
FCRL4
KIRREL1
OR10X1
AIM2
DUSP23
FCRL6
KCNJ10
ATP1A2
ATP1A4
CASQ1
ITLN1
ITLN2
PCP4L1
POGK
CD247
RCSD1
XCL2
SCYL3
PRRX1
MROH9
FMO1
FMO4
TNN
TDRD5
FAM163A
RGSL1
RNASEL
RGS16
RGS8
BRINP3
LHX9
NR5A2
CACNA1S
TNNT2
CHI3L1
FMOD
PRELP
NFASC
TMCC2
CDK18
PM20D1
SLC26A9
RHEX
AVPR1B
IL19
C4BPA
CR1
CD34
SYT14
RD3
ATF3
PROX1
KCNK2
ESRRG
TLR5
CAPN8
RHOU
ACTA1
TRIM67
DISC1
GNG4
GPR137B
EDARADD
HEATR1
ACTN2
RYR2
RGS7
AKT3
KIF26B
NLRP3
GCSAML
OR2G2
OR14L1P
OR2T4
OR2T27
PGBD2
ALKAL2
MYT1L
PDIA6
GREB1
NTSR2
LPIN1
MYCN
MSGN1
HS1BP3
POMC
OTOF
IFT172
FNDC4
GCKR
C2orf16
ZNF512
ALK
EHD3
PKDCC
SIX3
GTF2A1L
NRXN1
EFEMP1
CCDC85A
BCL11A
ARHGAP25
ADD2
FIGLA
CLEC4F
VAX2
DYSF
FBXO41
ALMS1
PCGF1
TLX2
DNAH6
SFTPB
ATOH8
ST3GAL5
CD8B
FOXI3
TEX37
TEKT4
MAL
AC092835.2
ADRA2B
SNRNP200
ITPRIPL1
NEURL3
FAM178B
FAHD2B
ANKRD36
ZAP70
VWA3B
CNGA3
MGAT4A
AFF3
LONRF2
IL1R2
SLC9A4
SLC5A7
EDAR
MTLN
MERTK
FBLN7
RGPD8
IL36G
IL36RN
IL1F10
IL1RN
DPP10
INSIG2
EN1
TMEM37
CFAP221
TMEM177
RALB
TFCP2L1
CNTNAP5
GYPC
CYP27C1
PROC
RAB6C
CFC1
ARHGEF4
POTEE
LYPD1
MAP3K19
ZEB2
KIF5C
LYPD6B
NEB
CACNB4
KCNJ3
ACVR1C
PKP4
DAPL1
TBR1
GCA
COBLL1
SLC38A11
SCN1A
NOSTRIN
G6PC2
ABCB11
SP5
GAD1
DYNC1I2
RAPGEF4
CDCA7
EVX2
HOXD13
HOXD12
HOXD10
HOXD9
PDE11A
SLC40A1
ANKRD44
PLCL1
FTCDNL1
FZD7
CTLA4
ICOS
FASTKD2
CRYGA
C2orf80
MYL1
IGFBP2
IGFBP5
TNP1
TNS1
RUFY4
CXCR1
CFAP65
TUBA4A
PTPRN
ASIC4
EPHA4
PAX3
MOGAT1
NYAP2
COL4A4
COL4A3
SCYGR5
SLC19A3
SCYGR6
SCYGR7
PID1
SPATA3
C2orf72
NMUR1
NPPC
ALPG
ALPI
PRSS56
EFHD1
IQCA1
HES6
OTOS
AQP12B
AQP12A
KIF1A
SNED1
PDCD1
CRBN
CPNE9
SEC13
SLC6A1
VGLL4
TAMM41
CAND2
FGD5
COLQ
GALNT15
SATB1
NEK10
SUSD5
DCLK3
ITGA9
VILL
XIRP1
CX3CR1
VIPR1
HHATL
RP11-136C24.3
KRBOX1
CYP8B1
TCAIM
ZKSCAN7
FYCO1
CCR2
LRRC2
FAM240A
RP11-316F12.1
PRSS50
PRSS45P
PTH1R
CSPG5
NME6
SPINK8
FBXW12
C3orf84
SLC38A3
CACNA2D2
DOCK3
IQCF6
RP11-314A5.7
ITIH1
CACNA1D
IL17RD
CADPS
TAFA4
FRMD4B
EIF4E3
PROK2
CNTN3
CADM2
HTR1F
OR5AC2
OR5H14
OR5H15
OR5K4
OR5K3
GPR15
CD200
TIGIT
HGD
FBXO40
ILDR1
CD86
CASR
SEMA5B
ADCY5
ROPN1
KALRN
ROPN1B
ALDH1L1
KLF15
CFAP100
UROC1
CHST13
PODXL2
GATA2
EFCC1
TRH
CPNE4
NPHP3
SRPRB
RAB6B
CLDN18
FOXL2
FOXL2NB
MRPS22
AGTR1
CPB1
CPA3
CLRN1
MED12L
P2RY1
KCNAB1
C3orf80
SLITRK3
WDR49
MECOM
LRRC31
GPR160
NLGN1
RP11-385J1.3
CCDC39
HTR3C
HTR3E
ECE2
ETV5
HRG
ADIPOQ
ST6GAL1
SST
RTP2
TPRG1
FGF12
PLAAT1
CPN2
LRRC15
MUC20
MUC4
NRROS
PIGX
BDH1
PDE6B
FGFRL1
NKX1-1
FGFR3
DOK7
NSG1
STK32B
C4orf50
JAKMIP1
SORCS2
HTRA3
ZNF518B
C1QTNF7
CC2D2A
CD38
FGFBP2
PROM1
LDB2
QDPR
CLRN2
FAM184B
GBA3
PPARGC1A
CCKAR
C4orf19
TBC1D1
NSUN7
UCHL1
LIMCH1
GRXCR1
GABRG1
GABRA2
CORIN
PDGFRA
CRACD
ODAM
SMR3B
AFP
AFM
PPEF2
CXCL13
PRKG2
RASGEF1B
TMEM150C
SPP1
TIGD2
MMRN1
CCSER1
UNC5C
MTTP
CXXC4
INTS12
NPNT
ENPEP
PITX2
ANK2
TNIP3
QRFPR
TRPC3
INPP4B
SMARCA5
FREM3
GYPA
RNF175
DCHS2
FGA
LRAT
GUCY1A1
GASK1B
MFAP3L
GPM6A
ENPP6
FAM149A
CYP4V2
F11
ZDHHC11
NKD2
SLC6A19
CTNND2
MYO10
PDZD2
NPR3
PRLR
CAPSL
SLC1A3
RPL37
PARP8
DDX4
ANKRD55
MAP3K1
MIER3
GAPT
ELOVL7
HTR1A
MAST4
OCLN
TNPO1
TMEM174
HEXB
FAM169A
WDR41
DMGDH
BHMT
THBS4
ANKRD34B
VCAN
MCTP1
GPR150
ST8SIA4
SLCO6A1
TSLP
CAMK4
SNCAIP
PRRC1
CTXN3
ISOC1
MINAR2
MEIKIN
P4HA2
SEPTIN8
SOWAHA
FSTL4
DCANP1
TIFAB
CXCL14
SLC25A48
LECT2
TGFBI
HNRNPA0
CXXC5
NRG2
CD14
PCDH1
KCTD16
POU4F3
PPP2R2B
CAMK2A
ARSI
CD74
MYOZ3
SLC36A2
FAT2
KIF4B
HAVCR1
MED7
EBF1
C1QTNF2
ATP10B
GABRB2
TENM2
SLIT3
C5orf58
LCP2
KCNMB1
GABRP
TLX3
FGF18
CTB-31E20.1
NEURL1B
NKX2-5
CPLX2
THOC3
FAM153B
SNCB
EIF4E1B
UNC5A
HK3
FGFR4
TMED9
ZNF354A
ZNF354B
RASGEF1C
GFPT2
BTNL9
RACK1
NRN1
LY86
DSP
MAK
ELOVL2
PHACTR1
DTNBP1
MYLIP
GMPR
ID4
E2F3
KIAA0319
RIPOR2
SLC17A4
SLC17A3
PRSS16
POM121L2
ZSCAN23
GPX5
ZBED9
OR5V1
OR12D3
OR12D2
OR2I1P
UBD
MOG
HLA-F
HLA-G
RNF39
TRIM31
TRIM40
TRIM15
TNXB
NOTCH4
BTNL2
HLA-DRA
HLA-DMB
HLA-DOA
HLA-DPA1
HLA-DPB1
VPS52
RPS18
B3GALT4
GRM4
PACSIN1
SCUBE3
CLPSL2
CLPSL1
CLPS
LHFPL5
PNPLA1
CPNE5
MDGA1
DNAH8
GLP1R
SAYSD1
KCNK16
TREML1
TREM2
TREML4
TREM1
NCR2
MDFI
PGC
SLC22A7
SPATS1
CLIC5
RCAN2
DEFB114
DEFB113
DEFB112
IL17A
IL17F
GSTA1
GFRAL
KHDRBS2
ADGRB3
COL19A1
COL9A1
B3GAT2
RIMS1
IMPG1
SNAP91
RIPPLY2
MRAP2
CEP162
CGA
GJB7
SRSF12
GABRR1
RRAGD
ANKRD6
GPR63
KLHL32
POU3F2
PRDM13
LIN28B
SCML4
OSTM1
NR2E1
GPR6
DDO
SLC16A10
CALHM6
TRAPPC3L
GPRC6A
FAM184A
HSF2
CLVS2
SAMD3
TMEM200A
ARG1
TCF21
SGK1
HBS1L
MYB
ARFGEF3
PLAGL1
GRM1
RAET1L
CCDC170
ESR1
SYNE1
VIP
TAGAP
FNDC1
LPA
PLG
PDE10A
RPS6KA2
UNC93A
FRMD1
FOXL3
PDGFA
ADAP1
CARD11
SDK1
MMD2
SLC29A4
ZNF12
CCZ1B
NXPH1
NPVF
EVX1
CREB5
WIPF3
GHRHR
ADCYAP1R1
NEUROD6
ITPRID1
PPP1R17
BMPER
AMPH
VPS41
GCK
IGFBP3
CDC14C
ZPBP
SPATA48
IKZF1
FIGNL1
DDC
COBL
CHCHD2
TRIM50
MLXIPL
CLDN3
ELN
MAGI2
HGF
CACNA2D1
ABCB1
RUNDC3B
GTPBP10
DYNC1I1
DLX6
DLX5
OCM2
TMEM130
GJC3
AZGP1
TFR2
ACTL6B
ACHE
MUC3A
VGF
COL26A1
PIK3CG
PRKAR2B
SLC26A4
NRCAM
BMT2
GPR85
PPP1R3A
FOXP2
TFEC
CFTR
ASZ1
CTTNBP2
FEZF1
IQUB
FSCN3
RBM28
KCP
KLF14
CHCHD3
CALD1
PTN
SVOPL
ATP6V0A4
TMEM213
ADCK2
WEE2
MGAM2
MTRNR2L6
PRSS2
TRPV6
PIP
TAS2R40
OR2F1
OR6B1
OR2A12
OR2A2
NOBOX
CNTNAP2
ZNF746
ZNF467
ZNF862
TMEM176A
NOS3
ASB10
IQCA1L
SMARCD3
CRYGN
GALNTL5
CNPY1
DEFA5
PINX1
XKR6
FAM167A
GATA4
DEFB134
DLC1
C8orf48
CSGALNACT1
LPL
SLC18A1
ATP6V1B2
HR
CTD-2530N21.7
EGR3
PEBP4
NKX3-1
STC1
EBF2
PNMA2
DPYSL2
EPHX2
PNOC
PPP2CB
PURG
NRG1
RP11-317J8.1
DUSP26
TACC1
ZMAT4
NKX6-3
ANK1
XKR4
PLAG1
PDE7A
DNAJC5B
SULF1
SLCO5A1
EYA1
TRPA1
TERF1
GDAP1
RALYL
ATP6V0D2
RUNX1T1
CIBAR1
VPS13B
RGS22
NCALD
DPYS
CSMD3
RAD21
AARD
SLC30A8
ENPP2
COL14A1
ZHX2
ANXA13
MTSS1
SQLE
ADCY8
KCNQ3
TG
FAM135B
COL22A1
PTP4A3
MROH5
GML
LY6E
TOP1MT
MAFA
NAPRT
EEF1D
EPPK1
PARP10
SLC52A2
DMRT1
DMRT3
VLDLR
RLN2
FREM1
SH3GL2
IFNA21
IFNA4
IFNA16
IFNA5
IFNA6
ELAVL2
FAM219A
CCL19
CCL21
FAM205A
PAX5
FRMPD1
PIP5K1B
PRKACG
APBA1
TRPM3
C9orf57
GDA
ALDH1A1
PRUNE2
NTRK2
RP11-350E12.6
GADD45G
WNK2
TDRD7
TMOD1
HEMGN
STX17
ALDOB
PGAP4
OR13F1
PALM2AKAP2
BSPRY
PAPPA
GGTA1
TTLL11
LHX6
OR1N1
LHX2
PRRX2
HMCN2
AIF1L
FAM78A
NTNG2
BARHL1
GFI1B
OBP2B
MYMK
FAM163B
DBH
BRD3
FCN1
OLFM1
OBP2A
GLT6D1
KCNT1
EGFL7
LCN15
ADARB2
UCN3
IL2RA
RBM17
SFMBT2
ITIH5
ITIH2
GATA3
CELF2
CCDC3
ITGA8
C1QL3
ST8SIA6
CACNB2
MPP7
BAMBI
LYZL1
CXCL12
TMEM72
MSMB
ANTXRL
GPRIN2
GDF2
RBP3
LRRC18
C10orf71
C10orf53
ASAH2
A1CF
FAM13C
ANK3
EGR2
CTNNA3
ATOH7
PALD1
PRF1
ADAMTS14
CDH23
LRMDA
EIF5AL1
PLAC9
C10orf99
CDHR1
RGR
CH25H
ENTPD1
CC2D2B
BLNK
DNTT
OPALIN
TLL2
PIK3AP1
SLIT1
GOLGA7B
CRTAC1
PAX2
PITX3
PSD
NT5C2
CFAP43
SORCS3
SORCS1
RBM20
HABP2
PLEKHS1
SHTN1
KCNK18
SLC18A2
EMX2
FGFR2
RP11-481L19.2
OAT
TEX36
PTPRE
EBF3
JAKMIP3
DPYSL4
CFAP46
ADGRA1
UTF1
VENTX
IFITM3
B4GALNT4
RASSF7
CRACR2B
TSPAN4
BRSK2
DUSP8
KRTAP5-2
KRTAP5-4
KRTAP5-5
KRTAP5-6
IFITM10
RP11-295K3.1
SYT8
LSP1
PRR33
ASCL2
ART5
ART1
SSU72P5
SSU72P2
OR56B1
OR52B2
CCKBR
CAVIN3
DCHS1
OR2AG2
RBMXL2
PPFIBP2
TUB
LMO1
STK33
NRIP3
BTBD10
PTH
CYP2R1
CALCB
ABCC8
USH1C
OTOG
MYOD1
TPH1
MRGPRX3
MRGPRX4
SAA1
MRGPRX1
MRGPRX2
ZDHHC13
ANO5
SLC17A6
GAS2
ANO3
MUC15
DCDC1
DNAJC24
LMO2
PRR5L
RAG1
LRRC4C
HSD17B12
ACCSL
CD82
TSPAN18
TP53I11
DGKZ
OR5I1
APLNR
PRG2
SERPING1
YPEL4
CLP1
DTX4
OR5A2
OOSP3
PRPF19
SLC15A3
CD6
CD5
PGA3
PGA4
PGA5
VWCE
SYT7
DAGLA
RAB3IL1
SCGB2A1
SCGB2A2
ASRGL1
CHRM1
SLC22A6
SLC22A8
LGALS12
RCOR2
CATSPERZ
ESRRA
SLC22A12
NRXN2
AP5B1
OVOL1
SNX32
CST6
CNIH2
YIF1A
TMEM151A
GSTP1
ALDH3B2
TESMIN
FGF19
SHANK2
KRTAP5-7
KRTAP5-8
KRTAP5-11
PHOX2A
PDE2A
OR2AT4
SLCO2B1
WNT11
LRRC32
MYO7A
PAK1
TYR
NAALAD2
FAT3
CEP295
IZUMO1R
KDM4F
SRSF8
SESN3
CNTN5
TRPC6
MMP20
PDGFD
DDI1
GRIA4
GUCY1A2
CWF19L2
SLN
SLC35F2
RAB39A
HTR3B
NNMT
FXYD2
TMPRSS4
SCN4B
SCN2B
CD3E
CD3D
CXCR5
UPK2
C1QTNF5
MFRP
TRIM29
POU2F3
GRIK4
TECTA
CRTAM
JHY
GRAMD1B
SCN3B
ZNF202
OR8D4
OR6T1
OR8B8
OR8A1
TBRG1
FEZ1
ETS1
FLI1
IGSF9B
IQSEC3
SLC6A12
SLC6A13
WNT5B
CACNA2D4
LRTM2
CACNA1C
FGF6
GALNT8
KCNA5
ANO2
GPR162
P3H3
ACSM4
CD163L1
APOBEC1
GDF3
NANOGNB
SLC2A14
CLEC4D
AICDA
RIMKLB
A2ML1
A2M
CLEC2B
CLEC12A
CLEC1B
TAS2R7
GRIN2B
H4-16
H2AJ
SMCO3
RERG
LMO3
PDE3A
GYS2
ST8SIA1
SOX5
IRAG2
CFAP94
BHLHE41
SSPN
OVCH1
TMTC1
SLC2A13
LRRK2
MUC19
ADAMTS20
NELL2
VDR
ASB8
CCDC184
OR5BS1P
LALBA
DNAJC22
KCNH3
FMNL3
BCDIN3D
KRT85
KRT84
KRT74
KRT79
KRT78
SP7
HOXC13
HOXC11
NCKAP1L
OR6C3
OR6C70
OR10P1
GLS2
SDR9C7
RDH16
TAC3
NDUFA4L2
GLI1
ARHGAP9
TSPAN31
CYP27B1
EEF1AKMT3
TAFA2
RXYLT1
TBC1D30
WIF1
MSRB3
HELB
GRIP1
IFNG
KCNMB4
PTPRB
NAV3
MYF6
MYF5
LIN7A
ACSS3
PPFIA2
SLC6A15
SOCS2
PLXNC1
SLC17A8
NR1H4
UTP20
SPIC
MYBPC1
RFX4
ASCL4
WSCD2
CMKLR1
DAO
SVOP
USP30
HVCN1
RPH3A
RASAL1
CFAP73
RBM19
TESC
NOS1
BICDL1
CABP1
OASL
B3GNT4
RFLNA
DHX37
BRI3BP
GLT1D1
ADGRD1
TPTE2
GJB2
GJB6
SGCG
ATP12A
RNF17
PABPC3
CDK8
PDX1
URAD
FLT1
MTUS2
FRY
KL
DCLK1
SMAD9
FOXO1
RGCC
CBY2
CPB2
RUBCNL
DLEU7
C13orf42
FAM124A
TMEM272
DACH1
POU4F1
CLDN10
DZIP1
UGGT2
SLC15A1
CLYBL
FGF14
SLC10A2
IRS2
ARHGEF7
MCF2L
GRTP1
OR4K13
RNASE9
RNASE12
OR6S1
EDDM3A
RNASE6
RNASE1
RNASE2
NDRG2
TPPP2
RNASE7
RNASE8
OR5AU1
RPGRIP1
SALL2
OR10G3
OR4E1
SLC7A7
SLC7A8
RNF212B
CMTM5
MYH7
JPH4
CARMIL3
ADCY4
RIPK3
NFATC4
FOXG1
PRKD1
GPR33
NUBPL
AKAP6
NPAS3
EGLN3
NKX2-8
FOXA1
TTC6
MAP4K5
BMP4
ATG14
TMEM260
OTX2
SLC35F4
ARMH4
ACTR10
DACT1
LRRC9
C14orf39
SIX6
GPHB5
SPTB
RDH12
SLC10A1
SLC8A3
TTC9
RGS6
VSX2
VRTN
SYNDIG1L
PGF
FOS
FLVCR2
VASH1
ANGEL1
LRRC74A
TMEM63C
ZDHHC22
NGB
CEP128
STON2
KCNK10
CATSPERB
TC2N
FBLN5
UNC79
ASB2
CLMN
BDKRB2
RP11-404P21.8
AK7
BCL11B
BEGAIN
DLK1
RTL1
AMN
LBHD2
EXOC3L4
ASPG
TMEM121
NIPA1
GOLGA6L2
GABRB3
GABRG3
OCA2
GOLGA8J
TRPM1
KLF13
OTUD7A
RYR3
ACTC1
TMCO5A
RASGRP1
PLCB2
DLL4
EPB42
TGM7
TERB2
DUOXA2
DUOXA1
DUOX1
GATM
MYEF2
SLC12A1
ATP8B4
SLC27A2
TNFAIP8L3
CYP19A1
SCG3
LYSMD2
TMOD2
UNC13C
PRTG
MYZAP
GCOM1
AQP9
GCNT3
RORA
C2CD4A
C2CD4B
SNX22
IGDCC3
IGDCC4
MEGF11
SKOR1
CLN6
PARP6
CELF6
TMEM202
INSYN1
TBC1D21
ISLR2
CCDC33
CYP11A1
GOLGA6D
TMEM266
LINGO1
ACSBG1
CHRNA3
TMC3
MEX3B
AP3B2
TM6SF1
ACAN
ST8SIA2
FAM174B
RGMA
CERS3
PCSK6
OR4F6
OR4F4
PIGQ
NHLRC4
WDR24
FBXL16
BAIAP3
TRAF7
PRSS33
KREMEN2
OR1F1
OR2C1
PPL
SEC14L5
C16orf89
METTL22
ABAT
CIITA
LITAF
XYLT1
RPS15A
UMOD
ACSM1
ZP2
CRYM
OTOA
VWA3A
HS3ST2
SCNN1B
PRKCB
CACNG3
HS3ST4
C16orf82
IL21R
GSG1L
SBK1
TRIM72
ITGAM
ITGAD
COX6A2
AHSP
MYLK3
CBLN1
CNEP1R1
NOD2
BBS2
MT3
CNGB1
NDRG4
BEAN1
RRAD
KCTD19
LRRC36
HSD11B2
CDH3
HYDIN
CMTR2
CALB2
ZNF19
TAT
MARVELD3
PKD1L3
HP
ZFHX3
MON1B
SYCE1L
WWOX
MAF
PLCG2
CDH13
MLYCD
KCNG4
WFDC1
SNAI3
CBFA2T3
ACSF3
SLC22A31
ABR
HIC1
RAP1GAP2
OR1G1
OR3A2
OR3A3
OR1E2
SMTNL2
CXCL16
ZMYND15
RP11-807C20.3
AIPL1
SLC13A5
TEKT1
CLDN7
SLC2A4
ALOX12B
HES7
ARHGEF15
CCDC42
PIK3R5
GAS7
DNAH9
LRRC75A
SLC5A10
KCNJ12
KSR1
NOS2
FOXN1
PIPOX
SEZ6
ADAP2
RAB11FIP4
ASIC2
NLE1
UNC45B
SLFN14
LYZL6
CCL16
CCL14
CCL15
CCL18
CCL3L1
ZNHIT3
AATF
DDX52
SRCIN1
MLLT6
PLXDC1
PPP1R1B
PNMT
IKZF3
KRT24
KRT26
RAMP2
MPP3
CD300LG
MPP2
FAM171A2
MEIOC
ADAM11
FMNL1
CRHR1
SPPL2C
MAPT
SP6
SKAP1
HOXB6
HOXB8
B4GALNT2
PHOSPHO1
NXPH3
FAM117A
TAC4
DLX3
SAMD14
COL1A1
EPN3
CACNA1G
HLF
MMD
SMIM36
TMEM100
ANKFN1
DYNLL2
LPO
YPEL2
EFCAB3
KCNH6
CSH2
GH2
CSH1
CSHL1
GH1
RGS9
AXIN2
CEP112
ARSG
SLC16A6
FAM20A
SLC39A11
BTBD17
GPR142
CD300LB
CD300C
CD300E
CD300LF
FADS6
JPT1
MGAT5B
SEPTIN9
DNAH17
RBFOX3
ENPP7
CBX2
CARD14
ACTG1
FSCN2
FAAP100
P4HB
ARHGDIA
DCXR
METRNL
CLUL1
DLGAP1
AKAIN1
LAMA1
LRRC30
RAB31
VAPA
PIEZO2
GNAL
ANKRD62
LDLRAD4
MC2R
GATA6
PSMA8
TAF4B
KCTD1
AQP4
ASXL3
NOL4
MAPRE2
CELF4
RIT2
LOXHD1
ZBTB7C
DYNAP
ST8SIA3
SEC11C
RAX
RNF152
BCL2
CNDP2
CNDP1
SMIM21
SALL3
NFATC1
THEG
SHC2
ELANE
GRIN3B
APC2
CELF5
SMIM24
AC005787.5
TJP3
MATK
PLIN5
SEMA6B
ZNRF4
NRTN
FUT6
FUT3
TUBB4A
TNFSF9
C3
VAV1
ADGRE1
INSR
ARHGEF18
RETN
FCER2
CLEC4G
EVI5L
FBN3
CERS4
ADAMTS10
OR2Z1
ZNF558
MUC16
OR7G2
OR7G3
ZNF317
OR7D4
OLFM2
COL5A3
RDH8
ICAM5
CDC37
PDE4A
S1PR5
C19orf38
ELAVL3
BEST2
RTBDN
MAST1
CACNA1A
PTGER1
CLEC17A
ADGRE3
ADGRE2
OR7A5
OR7A17
SLC1A6
RASAL3
CYP4F8
CYP4F2
CPAMD8
PLVAP
UNC13A
SLC5A5
PDE4C
CRLF1
NCAN
HAPLN4
ZNF98
TDRD12
FXYD7
LSR
FFAR3
FFAR2
KRTDAP
PMIS2
COX6B1
PRODH2
NPHS1
KIRREL2
RYR1
IFNL3
IFNL4
LGALS13
LGALS16
LGALS14
TTC9B
CYP2A13
CEACAM21
LYPD4
DMRTC2
ARHGEF1
POU2F2
CD177
CEACAM20
OPA3
GPR4
NOVA2
IGFL2
CALM3
DACT3
TPRX1
CRX
SULT2A1
BSPH1
ELSPBP1
SLC17A7
MYH14
SPIB
MYBPC2
LRRC4B
C19orf81
GPR32
CTD-2568A17.1
ACP4
KLK15
KLK5
KLK6
KLK7
KLK8
KLK9
KLK12
CTU1
SIGLEC9
SIGLEC7
SIGLECL1
SIGLEC10
SIGLEC8
SIGLEC12
ZNF175
SIGLEC5
HAS1
FPR1
FPR2
ZNF610
ZNF415
NLRP12
PRKCG
CACNG7
VSTM1
TMC4
LILRB3
LILRA6
LILRB5
LILRA4
TTYH1
LENG9
CDC42EP5
[truncated: 259 more rows]
