# Supplementary material for: Combating castration-resistant prostate cancer by co-targeting the epigenetic regulators EZH2 and HDAC
Source: PLoS Biol. 2023 Apr 27;21(4):e3002038. doi: 10.1371/journal.pbio.3002038 (PMC10138213; doi:10.1371/journal.pbio.3002038)
Supplement: S2 Table — (XLSX) [file pbio.3002038.s006.xlsx]

## Sheet: Sheet1
Species	Gene	Forward	Reverse
Human	STAU1	GGATGAGTTCAGGATGCCTTAT	GGTGTGATGTCCTTGACTAACT
Human	ATF3	CTGCAGAAAGAGTCGGAGAAG	CCGATGAAGGTTGAGCATGTA
Human	EGLN3	CTGCATCACCTGCATCTACTATC	GCTCCACATCTGCTATGAATGA
Human	GABRG1	GAACATCGTTGGGTATCACTACA	AGATCCATCGCAGTCACATAAG
Human	GPR160	TTCTCGTCACTGTCCTTTCTATG	CCTGATAGCCTGTACCAAAGTAG
Human	LIMCH1	AGGAGGTGGAAGAGGAAGAA	GGTCAGCGGAACTTGAAGAA
Human	NCKAPIL	GGTCAGATGGTCTTGGAGTATG	AGAGGAAATGCAAAGAGAGGAG
Human	PLA2G2A	AGTCAACTGTGTGAGTGTGATAAG	GCTCCCTCTGCAGTGTTTATT
Human	SCGB2A1	GTTTCCTCAACCAGTCACATAGA	ACCAAATGCTGTCGTACACT
Human	SLITRK4	GCCAGTGCCTCTGTCTATTT	CTTCACTGTGGGTTTCTTGTTG
Human	STC1	AGCTGCCCAATCACTTCTC	CATCAGGCTGTCTCTGATTGT
Human	TNFSF9	CTACAAAGAGGACACGAAGGAG	CCGCAGCTCTAGTTGAAAGA
Mouse	GAPDH	GGTGAAGGTCGGTGTGAACG	CTCGCTCCTGGAAGATGGTG
Mouse	ATF3	CTCCTGGGTCACTGGTATTTG	CCGATGGCAGAGGTGTTTAT
