# Supplementary material for: Combating castration-resistant prostate cancer by co-targeting the epigenetic regulators EZH2 and HDAC
Source: PLoS Biol. 2023 Apr 27;21(4):e3002038. doi: 10.1371/journal.pbio.3002038 (PMC10138213; doi:10.1371/journal.pbio.3002038)
Supplement: S1 Data — (XLSX) [file pbio.3002038.s007.xlsx]

## Sheet: S1 Data
Figure 1A: EZH2 expression z scores in normal primary, primary prostate cancer, and metastatic prostate cancer
Zscores of mRNA levels of EZH2 in indicated groups. EZH2 levels from probe P259641
Normal	Tumor	Metastasis
0.757604	2.88108	3.43211
1.48391	0.697821	3.15629
0.494132	3.09913	5.63451
0.619834	0.979867	5.43305
-0.360096	1.29874	3.15949
-0.0440713	1.69715	3.55666
1.2741	0.774402	3.4291
0.296476	1.44379	2.2859
0.307988	0.900074	3.88338
0.437896	1.84447	3.27518
0.508795	1.03076	4.96735
0.517394	2.01743	1.56784
	1.80564	3.23693
	0.833134	3.81708
	2.13059	4.41055
	2.31655	2.10828
	2.04575	3.22159
	1.91124	3.70431
	2.47042	3.13447
	0.96298	2.46915
	-0.774183	4.99793
	0.199567	1.2899
	-0.103636	2.07705
	1.16305	3.50191
	1.71097	4.81496
	1.29715	4.64719
	1.31579	2.12803
	1.36328
	0.291841
	1.12608
	1.05929
	1.236
	0.943242
	1.54591
	0.657761
	1.23697
	0.932865
	1.76514
	2.43775
	1.02659
	1.03105
	2.24881
	2.00183
	1.52833
	1.36313
	1.92155
	1.34876
	2.21398
	1.84309
Figure 1B: L2FC in cell counts after treatment with EZH2i and/or HDACi in PC3, C42B, LnCaP, PT09 cells
Bar graph of average Log2 fold change in cell counts to d0 plus/minus standard deviation calculated from replicates
	DMSO			EZH2i			HDACi			Combo
PC3	3.19937	3.07979	3.06786	3.09569	3.15629	3.16993	0.0212233	0.0294438	0.139868	-1.95986	-1.35163	-1.77825
C42B	4.09755	4.30461	4.24528	2.98126	3.23662	2.85573	0.134688	0.306373	-0.0511787	-1.43063	-1.15718	-1.57568
LNCaP	0.965502	0.859793	0.917674	-0.0986279	-0.218209	-0.254279	-0.0742149	-0.122578	-0.0428508	-1.45273	-1.33408	-1.49455
PT09	3.54306	3.62213	3.53287	3.63615	3.67112	3.76315	0.622134	0.678717	0.715243	-1.8825	-1.71258	-1.52495
			DMSO		EZH2i		HDACi		Combo
			Mean	StDev	Mean	StDev	Mean	StDev	Mean	StDev
		PC3	3.11567	0.0727272	3.14063	0.0395187	0.0635116	0.066254	-1.69658	0.312233
		C42B	4.21581	0.106629	3.02454	0.194094	0.129961	0.178823	-1.38783	0.212508
		LNCaP	0.914323	0.0529343	-0.190372	0.0814739	-0.0798812	0.0401645	-1.42712	0.083241
		PT09	3.56602	0.0488619	3.69014	0.0656036	0.672031	0.0469134	-1.70668	0.178849
Figure 1D: Live cell imaging of PC3 cells overtime
X-Y graph. % apoptotic cells over treatment duration. Mean and s.d. calculated from replicates
																							DMSO		EZH2i		HDACi		Combo
Time (hr)	DMSO					EZH2i					HDACi					Combo						Time (hr)	mean	stdev	mean	stdev	mean	stdev	mean	stdev
0	18.7128	19.433	17.2589	15.5621	15.2959	28.9978	21.399	18.2135	30.6229	35.6641	21.4918	16.8048	17.922	19.8598	26.081	22.7049	15.5876	14.8053	18.3938	20.8985		0	17.2525	1.84206	26.9794	7.08439	20.4319	3.63382	18.478	3.3755
2	17.8535	16.8756	18.8423	13.4445	13.8587	25.7658	17.7193	15.9689	29.3026	32.3429	18.1977	16.8486	16.3355	18.8733	20.5871	19.5058	15.0432	13.5872	18.5753	19.8849		2	16.1749	2.41057	24.2199	7.15092	18.1684	1.69183	17.3193	2.83061
4	15.6126	14.7172	16.0778	12.4496	11.3336	25.0264	18.007	15.3727	28.5452	34.4439	16.7891	13.4738	17.868	18.0448	22.1994	19.7487	14.9976	16.049	17.1935	19.3206		4	14.0382	2.05778	24.279	7.75797	17.675	3.12566	17.4619	2.05092
6	12.3329	20.3883	13.4227	12.1622	10.0399	26.0216	16.9224	15.2751	25.7098	30.8314	17.962	13.0668	17.2544	17.0564	18.9759	19.3526	15.5259	14.0124	18.8216	17.3683		6	13.6692	3.95081	22.952	6.60313	16.8631	2.25133	17.0162	2.24087
8	11.794	16.9867	13.2348	12.0444	8.28956	24.335	16.3086	13.0053	24.2592	28.3144	19.107	13.3553	17.8748	17.6149	15.7031	19.4633	14.8167	14.4281	19.2319	16.9674		8	12.4699	3.12649	21.2445	6.34173	16.731	2.2465	16.9815	2.36803
10	11.4777	13.9536	11.6078	11.1248	9.93741	22.9556	15.8984	10.8173	23.8907	26.3675	16.467	13.4312	16.5236	16.051	16.2097	20.5363	14.9033	17.0506	20.4253	19.2939		10	11.6203	1.46137	19.9859	6.43356	15.7365	1.30292	18.4419	2.42402
12	10.6425	12.0785	11.5491	10.547	7.16069	21.5576	14.5579	10.3344	24.5625	25.4273	17.9553	13.6593	18.2952	16.9316	16.8001	18.8666	17.5634	17.5371	24.4023	20.9345		12	10.3956	1.91776	19.2879	6.58034	16.7283	1.83211	19.8608	2.89154
14	8.52088	14.4547	9.72908	9.35137	6.87828	18.9028	14.3667	10.92	21.8582	25.9121	16.7625	15.8011	17.0517	17.3659	15.3262	21.7638	18.5745	18.7875	23.4903	24.4606		14	9.78687	2.83039	18.392	5.93424	16.4615	0.863404	21.4153	2.67754
16	8.78722	14.7816	10.3433	8.26858	6.70528	19.88	12.807	10.695	22.3025	25.179	17.9354	14.1512	18.6871	19.3742	16.089	23.5778	21.3615	19.5874	26.7412	24.6678		16	9.77719	3.08451	18.1727	6.2001	17.2474	2.12117	23.1871	2.79586
18	8.66038	16.2005	8.77659	7.11587	7.11397	17.1182	12.5251	9.17594	19.7747	22.0674	18.2906	14.8058	18.2241	20.8501	16.2521	25.0197	23.784	22.3397	29.6983	29.4151		18	9.57346	3.79062	16.1323	5.26469	17.6846	2.29226	26.0514	3.33904
20	8.3252	13.5136	9.10221	7.79419	8.23555	16.4377	11.9621	8.72878	17.6505	22.3245	19.0013	15.6664	19.7111	22.4003	18.6169	28.2825	29.0802	25.7578	35.2016	32.7545		20	9.39415	2.35054	15.4207	5.25389	19.0792	2.41332	30.2153	3.74848
22	7.4721	16.6256	7.9355	7.37785	6.97231	16.0898	10.643	9.20796	18.8864	23.5679	19.9129	15.8834	19.7385	21.4791	18.3559	30.3956	30.548	28.9287	40.0583	34.996		22	9.27667	4.12243	15.679	5.91454	19.074	2.09913	32.9853	4.55997
24	7.77392	13.1381	7.49705	6.62043	6.67991	15.7464	9.73357	7.61212	19.6053	25.0705	19.0314	16.2344	19.6715	22.56	19.143	33.5595	35.0977	32.9425	44.8191	40.0186		24	8.34187	2.72787	15.5536	7.14081	19.328	2.25037	37.2875	5.04371
26	7.57036	13.5645	8.44797	7.33216	6.49083	14.749	10.7399	8.67014	17.6	21.8849	21.6448	19.5022	20.2213	26.6289	20.7342	37.741	39.512	35.2778	47.8465	44.018		26	8.68116	2.81745	14.7288	5.29324	21.7463	2.83884	40.879	5.0371
28	7.91293	13.7013	8.61059	6.51476	6.31359	14.4022	10.9989	9.31348	16.9567	24.4878	21.2526	19.4609	19.6151	28.159	21.8258	43.9225	42.6455	38.3681	51.9782	48.3711		28	8.61064	3.00296	15.2318	5.96408	22.0627	3.55801	45.0571	5.26141
30	8.25615	12.4308	8.07764	6.4719	6.81467	14.2657	11.6034	8.56702	17.3703	20.9098	23.2204	19.8226	19.1847	26.8654	21.1553	46.0521	46.2064	42.8948	54.3805	52.1342		30	8.41023	2.37708	14.5432	4.8208	22.0497	3.10363	48.3336	4.75188
32	7.73263	11.9965	8.14858	6.29026	6.41856	13.3922	11.5404	8.22811	16.1069	21.7862	24.4541	20.0794	19.8068	29.3384	22.387	48.1213	48.6571	45.2074	59.7751	55.5202		32	8.1173	2.31412	14.2107	5.1131	23.2132	3.91039	51.4562	5.99425
34	7.20572	12.9869	8.07626	5.9009	6.14633	13.4606	10.8789	8.00835	15.5369	20.2122	22.0481	18.7984	20.0351	30.0276	22.1366	53.2859	51.7583	45.987	61.0509	61.0891		34	8.06323	2.88654	13.6194	4.64116	22.6092	4.37945	54.6342	6.475
36	7.13933	11.5789	7.68583	5.74	6.1139	13.0047	10.7431	9.03179	15.9938	21.6742	25.9136	22.4548	21.1278	28.7262	23.615	53.0365	56.79	50.6746	65.8989	61.4066		36	7.6516	2.32949	14.0895	4.97768	24.3675	3.00453	57.5613	6.18058
38	7.63372	10.5025	7.62534	5.41308	5.70206	12.6075	11.099	8.77276	16.6953	21.0072	24.6425	21.0488	21.8182	27.1474	23.0413	56.0863	56.2499	54.6392	68.5582	66.6892		38	7.37534	2.03462	14.0363	4.84866	23.5396	2.43147	60.4446	6.61661
40	7.0345	11.8472	8.09767	5.40604	6.75408	12.9285	11.2231	9.94346	15.6436	20.9473	24.99	22.5796	22.3953	28.4891	23.6266	59.0018	60.6127	57.0727	73.4568	69.0593		40	7.8279	2.44313	14.1372	4.36426	24.4161	2.49993	63.8407	7.05945
42	6.66197	11.9184	8.25151	5.12596	6.7825	12.5285	11.1315	9.7572	14.7195	21.2357	27.0348	22.1451	22.9433	29.9324	25.0123	64.238	63.1536	58.0344	74.2139	70.1414		42	7.74807	2.58033	13.8745	4.50524	25.4136	3.16204	65.9563	6.31004
44	5.80682	11.4394	8.25614	5.34158	6.34481	12.9218	11.1176	10.3494	14.9043	21.408	26.3479	22.7114	23.7402	31.4777	25.9123	65.9957	65.2413	59.4431	74.4965	74.871		44	7.43774	2.49655	14.1402	4.42707	26.0379	3.39296	68.0095	6.60045
46	6.46492	11.633	7.95187	5.36268	6.72126	12.9007	11.0017	11.2794	15.3589	20.5037	26.4398	21.7535	23.5808	30.8008	26.1149	66.8612	67.8673	61.78	76.6	71.9508		46	7.62674	2.42133	14.2089	3.92191	25.738	3.4204	69.0119	5.57793
48	6.83672	11.5615	7.48897	5.30293	6.15313	13.0236	12.0407	10.7216	15.42	20.9363	25.6501	22.5476	24.778	30.7016	25.3573	70.7938	68.3235	62.5664	80.4326	75.9261		48	7.46866	2.42757	14.4285	4.02341	25.8069	2.99443	71.6085	6.88697
50	6.90213	11.85	7.54517	5.57493	6.76229	12.9695	12.3945	11.627	15.6709	21.574	26.2246	23.5594	24.3974	31.4999	27.2599	71.4454	69.8303	64.371	80.0191	79.9363		50	7.72692	2.41221	14.8472	4.05709	26.5882	3.10971	73.1204	6.78659
52	7.43558	11.4758	7.31794	5.79505	6.22034	13.2714	12.0834	11.0573	15.6222	22.0487	28.9019	24.3915	26.2942	34.4084	27.5767	72.343	72.1493	66.3906	84.0469	76.5653		52	7.64894	2.25155	14.8166	4.38585	28.3145	3.79132	74.299	6.5412
54	7.20914	11.1882	7.24352	6.95863	6.49028	13.7868	12.4424	11.7979	16.0987	20.7534	27.2467	25.9515	28.3796	33.1723	27.1498	70.666	71.7691	68.0611	84.93	79.4958		54	7.81795	1.9079	14.9758	3.62534	28.38	2.81344	74.9844	7.00333
56	7.56429	10.7058	7.89731	6.93852	7.09853	14.2095	12.6492	12.3444	15.6969	20.5826	28.7605	25.6415	27.0619	33.3656	28.3821	73.5216	73.4848	69.0682	83.7986	80.8404		56	8.04088	1.53725	15.0965	3.34694	28.6423	2.91093	76.1427	6.01381
58	7.67999	11.4068	7.07031	6.58341	7.38326	14.3621	12.0891	12.8692	16.9575	23.6083	29.2529	25.4763	27.8726	33.1481	28.6716	75.7717	74.7551	70.5296	86.1013	80.5373		58	8.02476	1.93372	15.9772	4.65243	28.8843	2.78385	77.539	5.96465
60	7.95948	12.5117	7.85679	6.63203	7.75943	14.8031	12.6067	14.3034	17.8031	22.7182	29.2086	25.871	28.1475	34.2827	28.3375	77.0647	75.804	70.3043	87.0299	78.9525		60	8.54389	2.28188	16.4469	3.9753	29.1694	3.11299	77.8311	6.06679
62	7.66581	14.2904	7.81273	7.58816	8.47923	14.9284	14.4644	14.3215	18.1763	23.4581	30.3449	27.1725	30.5089	36.7465	29.3384	77.2524	76.1269	70.9905	85.2442	82.5079		62	9.16727	2.88542	17.0698	3.90391	30.8222	3.5688	78.4244	5.59242
64	8.51997	13.0875	7.95543	8.68659	8.22384	15.5417	15.0662	15.7275	18.0462	25.2753	30.9473	30.8722	31.0318	36.0501	30.5719	78.7628	81.725	74.4082	88.6018	84.9798		64	9.29467	2.13869	17.9314	4.26389	31.8947	2.32944	81.6955	5.48157
66	9.09955	12.414	7.96839	8.94799	9.34339	15.2621	15.7305	17.3145	19.106	26.433	30.9723	30.9193	33.1128	37.7021	30.9614	76.6638	80.3546	73.0375	89.299	84.78		66	9.55467	1.68167	18.7692	4.54136	32.7336	2.93107	80.827	6.43491
68	9.40545	12.8399	8.86033	9.33993	9.74001	17.2378	16.2478	18.8509	20.2241	26.454	33.6687	31.5686	32.9657	40.7587	32.0089	79.7882	83.1392	77.3269	90.1779	84.1181		68	10.0371	1.59796	19.8029	4.01681	34.1941	3.75991	82.9101	4.87983
70	9.6994	12.6569	9.66589	10.2568	10.2931	17.646	16.8329	19.5077	21.5623	28.4884	33.8461	31.4334	33.2595	40.0058	33.3393	81.5666	83.1513	78.4474	91.3001	85.7327		70	10.5144	1.23387	20.8074	4.66498	34.3768	3.27702	84.0396	4.84144
72	10.5339	14.2695	10.3532	12.5404	12.1399	18.5083	17.5408	20.9516	22.6275	28.6187	34.1025	31.9471	36.402	40.3589	33.4021	81.0525	83.8491	79.1273	90.8347	89.9716		72	11.9674	1.60609	21.6494	4.38069	35.2425	3.28132	84.967	5.24763
Figure 1E: PC3 cells treated with GSK126 and/or HDACi panobinostat. L2FC in cell counts
Bar graph of average Log2 fold change in cell counts to d0 plus/minus standard deviation calculated from replicates
	DMSO	EZH2i	HDACi	Combo
Rep 1	3.57525	3.44162	-0.0832903	-1.15781
Rep 2	3.90196	3.31531	0.236399	-0.826603
Rep 3	3.78277	3.83928	-0.211875	-1.08964
Mean	3.75333	3.53207	-0.0195885	-1.02468
S.D.	0.165329	0.273445	0.230826	0.174896
Figure 1F: PC3 cells treated with GSK126 or MAK683 alone or in combination with vorinostat. L2FC in cell counts
Bar graph of average Log2 fold change in cell counts to d0 plus/minus standard deviation calculated from replicates
	DMSO			HDACi
DMSO	1.49946	1.57346	1.62077	0.338995	0.486748	0.460985
GSK126	1.5259	1.40037	1.38388	-0.632797	-0.666745	-0.666745
MAK683	1.63273	1.67825	1.75672	-1.8684	-1.57467	-1.61314
	DMSO		HDACi
	mean	stdev	mean	stdev
DMSO	1.56456	0.0611407	0.42891	0.0789267
GSK126	1.43672	0.0776737	-0.655429	0.0195995
MAK683	1.68923	0.0627202	-1.6854	0.159643
Figure 1G: Waterfall plot of PC3 xenografts at end point.
Log2 fold change tumor volume compared to day 0 of pre-treatment phase
	Vehicle	HDACi	EZH2i	Combo
tumor 1	1.73717	1.14812	1.94728	1.7999
tumor 2	1.60472	0.855458	1.38002	1.20781
tumor 3	1.53165	0.799758	1.32796	0.396479
tumor 4	1.46969	0.637895	1.27931	0.2301
tumor 5	0.95166	0.527734	1.19048	-0.0769387
tumor 6	0.941633	0.458281	1.17337	-0.552172
tumor 7	0.885076	0.257835	0.945424	-0.816896
tumor 8	0.722497	-1.8138	0.718022	-0.848797
tumor 9	0.584963		0.605467	-1.01776
tumor 10	0.514387		0.594401	-1.463
tumor 11				-2
tumor 12				-2.23951
average
Figure 1H: Growth curve of PC3 xenografts over treatment duration.
X-Y graph of log2 fold change in tumor volume to day 0 of combination treatment (day 7 of treatment in totality)
	Vehicle										HDACi								EZH2i										Combo
0	-0.371129	-0.757494	-0.356261	-0.885646	-0.797797	-0.156726	-0.246369	0.089966	-0.601353	-0.762464	-0.394708	-0.481374	-0.268481	-0.132206	-0.528657	-0.52706	0.46684	-0.495745	-0.632108	-0.229379	-0.520864	-0.698796	-0.498251	-0.695267	-0.490873	-0.288884	-0.0937807	0.0970472	-0.26306	0.130772	0.103997	-0.0288043	-0.395653	-0.0615348	-1.06285
4	-0.162566	-0.160034	-0.464809	-0.447687	-0.390272	-0.389589	-0.213871	0.436516	0.122866	0.243879	-0.264968	-0.390815	-0.451647	-0.0003994	-0.154369	-0.346559	-0.0160166	-0.459182	-0.274539	-0.0051696	-0.335493	-0.386595	-0.152516	-0.365669	-0.207229	0.168447	0.0320016	0.0121766	-0.155967	-0.227219	-0.222701	-0.118362	-0.317252	-1.32536	-0.284702	0.141784
7	0	0	0	0	0	0	0	0	0	0	0	0	0	0	0	0	0	0	0	0	0	0	0	0	0	0	0	0	0	0	0	0	0	0	0	0
10	0.525751	0.493651	0.66417	0.047606	-0.0403609	0.483435	0.244549	0.148614	-0.128823	0.252016	0.0187656	-0.109725	0.0471078	0.0823959	0.1267	0.186358	-0.551256	0.221682	0.0184634	0.408274	0.200591	0.202668	0.121314	-0.0369137	0.346743	0.195094	0.224609	0.10614	-0.209529	-0.27701	-0.71367	-0.644418	-0.503829	-0.486672	-0.725309	-0.0230176
14	-0.171981	0.662352	0.506712	0.284584	-0.0316627	0.729724	0.457205	0.356599	-0.0218599	-0.443727	-0.0440284	-0.25968	0.0701125	0.131935	0.339592	0.227748	-0.884731	0.0603691	0.622034	0.82222	0.555419	0.187786	0.579334	-0.0023305	0.0743378	0.618993	0.311378	0.643548	-0.101769	-0.4214	-1.18579	-0.717373	-1.16571	-1.52454	-1.69554	-2.23951
18	1.36604	0.847231	1.17539	0.584042	0.153863	0.784907	0.638707	0.812463	-0.0163901	-0.248077	0.133026	-0.0230931	-0.0106459	0.50569	0.619464	0.272698	-1.34696	0.359713	1.31517	1.15064	0.807099	0.580518	0.692229	0.478107	0.454551	0.429137	0.511686	0.691449	-0.339998	-0.4214	-0.712899	-0.877601	-1.41342	-1.52454	-2	-2.23951
Figure 1J: Waterfall plot of PT09 xenografts at end point.
Log2 fold change tumor volume compared to day 0 of pre-treatment phase
	Vehicle	HDACi	EZH2i	Combo
tumor 1	2.25854	1.29018	1.63739	-0.0720741
tumor 2	1.90214	1.23442	1.43195	-0.129529
tumor 3	1.66459	1.16144	1.36227	-0.185194
tumor 4	1.52428	0.816058	1.33756	-0.286215
tumor 5	1.44952	0.814787	1.25562	-0.34126
tumor 6	1.38706	0.716922	1.20213	-0.424845
tumor 7	1.38702	0.634656	1.08807	-0.4762
tumor 8	1.27829	0.57949	0.981837	-0.680879
tumor 9	1.08358	0.368202	0.97843	-0.863046
tumor 10	0.43033	0.0176004	0.939142	-1.36644
average	1.43654	0.763376	1.22144	-0.482568
