# Supplementary material for: Combating castration-resistant prostate cancer by co-targeting the epigenetic regulators EZH2 and HDAC
Source: PLoS Biol. 2023 Apr 27;21(4):e3002038. doi: 10.1371/journal.pbio.3002038 (PMC10138213; doi:10.1371/journal.pbio.3002038)
Supplement: S2 Data — (XLSX) [file pbio.3002038.s008.xlsx]

## Sheet: S2 Data
Figure S1A: IC50 curves of PC3s treated with EZH2i and/or HDACi over a range of concentrations.
X-Y graph. Normalized viability do DMSO pre-treated cells with 0 uM vorinostat. Mean and s.d. calculated from replicates
Vorinostat (uM)	DMSO						EZH2i
0	88.2333	111.767	87.099	112.901	98.7088	101.291	55.2302	57.0289	69.2172	72.8799	56.3751	53.468
0.5	54.702	76.4167	60.9235	69.4621	68.5465	72.9013	36.2992	37.2961	46.85	38.9371	28.9628	32.5951
1	55.8379	52.9089	52.1988	70.5818	61.1671	68.6668	33.45	29.5862	31.2363	34.8552	28.2955	23.8788
2	44.5212	39.5191	28.7492	49.6453	53.2187	61.5336	19.5658	19.1818	22.8748	28.9677	22.9815	19.4371
4	32.5054	35.0908	23.7998	37.8604	38.3523	27.5796	15.2078	15.133	18.3292	20.2225	15.4979	11.493
8	29.2319	25.0814	22.8184	23.4045	27.6649	29.8268	14.6061	11.8353	17.0168	15.2062	14.9917	16.9304
	DMSO		EZH2i
Vorinostat (uM)	Mean	Stdev	Mean	Stdev
0	100	11.0735	60.6999	8.18897
0.5	67.1587	7.9996	36.8234	6.08548
1	60.2269	7.95749	30.217	3.93107
2	46.1979	11.3863	22.1681	3.75617
4	32.5314	5.82397	15.9806	3.00656
8	26.338	2.99598	15.0977	1.89471
Figure S1B: L2FC cell counts of LH-AR cells treated with EZH2i and/or HDACI.
Bar graph of average Log2 fold change in cell counts to d0 plus/minus standard deviation calculated from replicates
	DMSO			EZH2i
DMSO	1.98362	1.87671	1.71624	1.67807	1.62059	1.90207
HDACi 1uM	1.24424	1.33773	1.44141	1.27053	1.39232	1.51096
HDACi 2uM	0.980001	1.33206	0.769641	0.441838	0.834576	0.493989
	DMSO		EZH2i
	mean	stev	mean	stev
DMSO	1.85886	0.134581	1.73358	0.148726
HDACi 1uM	1.34113	0.0986265	1.39127	0.12022
HDACi 2uM	1.02723	0.284169	0.590134	0.213293
Figure S1C: L2FC cell counts of 293T cells treated with EZH2i and/or HDACI.
Bar graph of average Log2 fold change in cell counts to d0 plus/minus standard deviation calculated from replicates
	DMSO			EZH2i
DMSO	1.15063	0.977932	1.15063	0.889464	1.05582	1.11186
HDACi 4uM	0.713228	0.703175	0.609393	0.469073	0.905405	0.763933
HDACi 6uM	0.474041	0.762472	0.598586	0.474426	0.645538	0.557482
	DMSO		EZH2i
	mean	stev	mean	stev
DMSO	1.09307	0.0997096	1.01905	0.115667
HDACi 4uM	0.675265	0.0572684	0.712803	0.222614
HDACi 6uM	0.611699	0.144662	0.559149	0.0855681
Figure S1E: Tumor weights of PT09 xenografts at end point
Box blot showing min-to-max and all data points.
	Vehicle	HDACi	EZH2i	Combo
tumor 1	792.35	994.67	354.79	643.37
tumor 2	1278.96	734.46	936.35	675.43
tumor 3	601.9	804.56	911.96	438.82
tumor 4	774.84	622.56	783.76	364.13
tumor 5	793.28	714.55	884.86	124.12
tumor 6	1141.12	833.07	854.62	78.64
tumor 7	535.46	805.79	522.6	142.67
tumor 8	1050.25	909.62	743.39	159.85
tumor 9	1012.76	630.13	856.26	270.9
tumor 10	488.89	728.82	544.82	675.08
avg	846.981	777.823	739.341	357.301
