# Supplementary material for: Combating castration-resistant prostate cancer by co-targeting the epigenetic regulators EZH2 and HDAC
Source: PLoS Biol. 2023 Apr 27;21(4):e3002038. doi: 10.1371/journal.pbio.3002038 (PMC10138213; doi:10.1371/journal.pbio.3002038)
Supplement: S3 Data — (XLSX) [file pbio.3002038.s009.xlsx]

## Sheet: S3 Data
Figure 2A: ssGSEA scores of PC3 cells treated with EZH2i and/or HDACi.						Figure 2B: Volcano plot of PC3 cells treated with EZH2i compared to DMSO.				Figure 2C: Volcano plot of PC3 cells treated with HDACi compared to DMSO.				Figure 2D: Volcano plot of PC3 cells treated with EZH2i+HDACi compared to DMSO.					Figure 2G: Bar graph of PC3 cells transfected with indicated siRNAs and treated with EZH2i+HDACi or vehicle
Boxplot with min-to-max and line at median value.						Name	Log2 Fold Change	Pval adj (-log10)		Name	Log2 Fold Change	Pval adj (-log10)		Name	Log2 Fold Change	Pval adj (-log10)			Log2 fold change in cell counts compared to Day 0. Mean and standard deviation calculated from replicates
	DMSO	EZH2i	HDACi	Combo		A1BG	0.143066	0.639394		A1BG	0.0302112	0.365934		A1BG	0.116983	0.562826
rep 1	-1.1253	-0.87112	0.61961	1.20671		A1CF	0.000451131	0.302064		A1CF	0.0543183	0.452974		A1CF	0.0569398	0.525632				DMSO			Combo
rep 2	-0.989502	-0.761981	0.725842	1.19143		A2M	0.198238	1.05471		A2M	0.151186	0.714165		A2M	0.177533	0.787434			siControl	2.73873	2.65434	2.75503	-0.972925	-0.972925	-0.995645
rep 3	-1.27153	-0.513309	0.622664	1.16649		A2ML1	0.287416	1.60074		A2ML1	0.133413	0.58384		A2ML1	0.251692	1.23457			siATF3	2.59218	2.6863	2.6863	-0.0799461	-0.117748	0.00458744
Mean	-1.12878	-0.71547	0.656039	1.18821		A4GALT	0.494376	2.71702		A4GALT	0.199441	1.11019		A4GALT	0.529541	2.21115			siEGLN3	2.70304	2.67201	2.87637	-1.18056	-1.05503	-1.00773
SD	0.141048	0.183384	0.060471	0.0203064		A4GNT	0.123623	0.684725		A4GNT	0.061432	0.447535		A4GNT	0.0657851	0.442468			siGABRG1	2.69609	2.69609	2.7278	-0.709352	-0.675405	-0.675405
						AAAS	-0.387495	1.30269		AAAS	-0.129036	0.904874		AAAS	-0.333615	1.3586			siGPR160	2.70878	2.64803	2.64803	-0.51604	-0.61792	-0.653544
						AACS	-0.727879	2.77367		AACS	-0.0432388	0.407701		AACS	-0.728897	2.42186			siLIMCH1	2.56403	2.46215	2.64375	-0.91242	-0.977515	-1.04569
						AADAC	-0.0204534	0.394438		AADAC	-0.234869	0.887542		AADAC	-0.0496226	0.48447			siNCKAP1L	2.63828	2.6199	2.56332	-0.656181	-0.599598	-0.581219
						AADACL2	0.00533772	0.31462		AADACL2	-0.243377	0.707653		AADACL2	-0.0518129	0.442192			siPLA2G2A	2.33917	2.24231	2.32031	-1.04271	-1.14056	-0.885985
						AADACL3	-0.073125	0.430688		AADACL3	-0.310559	0.535509		AADACL3	-0.20073	0.615689			siSCGB2A1	2.42951	2.42951	2.28615	-0.895301	-0.895301	-0.917669
						AADACL4	0.112473	0.868108		AADACL4	0.00389463	0.30863		AADACL4	0.218131	1.58714			siSLITRK4	2.46012	2.3516	2.54142	-0.798345	-0.965455	-1.07042
						AADAT	-1.90696	2.62423		AADAT	0.269318	0.714314		AADAT	-1.26564	2.55168			siSTC1	2.60482	2.51405	2.63958	-0.850182	-0.615717	-0.808362
						AAED1	-0.476567	2.12426		AAED1	0.285669	0.681016		AAED1	-0.560468	1.20945			siTNFSF9	2.78599	2.65908	2.69187	-0.901201	-0.728734	-0.791018
						AAGAB	-0.119727	0.557437		AAGAB	-0.232791	0.802694		AAGAB	-0.286154	0.885091
						AAK1	0.491475	1.63324		AAK1	0.0976978	0.51505		AAK1	0.670764	2.38842					DMSO		Combo
						AAMDC	0.218569	1.01677		AAMDC	-0.351504	2.16668		AAMDC	0.0579585	0.421002					mean	stdev	mean	stdev
						AAMP	0.00598137	0.317919		AAMP	-0.0889962	0.469151		AAMP	-0.176631	1.06196				siControl	2.71604	0.0540479	-0.980498	0.0131174
						AANAT	0.218454	0.69405		AANAT	0.0219695	0.36559		AANAT	0.156303	0.912062				siATF3	2.65492	0.0543415	-0.0643689	0.0626377
						AAR2	-0.528296	3.00535		AAR2	-0.145934	1.29824		AAR2	-0.608617	2.41348				siEGLN3	2.75047	0.110128	-1.08111	0.08932
						AARD	0.244261	1.98979		AARD	0.544822	2.21184		AARD	0.643929	1.9875				siGABRG1	2.70666	0.0183071	-0.68672	0.0195995
						AARS	1.02352	3.29196		AARS	0.371419	1.94605		AARS	1.06236	3.3122				siGPR160	2.66828	0.0350764	-0.595835	0.0713627
						AARS2	-0.536162	2.40587		AARS2	-0.185453	0.73938		AARS2	-0.52915	1.80848				siLIMCH1	2.55664	0.0910283	-0.97854	0.0666392
						AARSD1	-0.26508	1.30704		AARSD1	-0.0779372	0.447424		AARSD1	-0.447688	2.23513				siNCKAP1L	2.60717	0.03907	-0.612333	0.03907
						AASDH	-0.53754	1.58598		AASDH	-0.05992	0.493841		AASDH	-0.4719	1.81994				siPLA2G2A	2.3006	0.0513521	-1.02308	0.128416
						AASDHPPT	-0.670608	2.30406		AASDHPPT	-0.0977912	0.675517		AASDHPPT	-0.834079	2.65471				siSCGB2A1	2.38172	0.0827713	-0.902757	0.0129141
						AASS	0.107876	0.832541		AASS	0.70286	1.73984		AASS	0.620774	2.454				siSLITRK4	2.45105	0.0952371	-0.944741	0.137217
						AATF	-0.632905	1.56332		AATF	-0.30851	1.87924		AATF	-0.763424	2.88732				siSTC1	2.58615	0.0648138	-0.758087	0.125057
						AATK	0.188861	1.54671		AATK	0.137623	1.16441		AATK	0.208428	1.14998				siTNFSF9	2.71231	0.0658797	-0.806984	0.0873351
						AATK-AS1	0.154943	1.20616		AATK-AS1	0.0679823	0.568634		AATK-AS1	0.0963545	0.480964
						ABAT	0.553458	2.56689		ABAT	0.26271	1.58086		ABAT	0.6732	1.76581
						ABCA1	0.0084267	0.325582		ABCA1	0.0758241	0.618044		ABCA1	-0.194942	1.52293
						ABCA10	0.209166	0.8392		ABCA10	0.105219	0.520262		ABCA10	0.139328	0.672374
						ABCA11P	-0.320547	1.09438		ABCA11P	-0.101153	0.498392		ABCA11P	-0.306344	0.986004
						ABCA12	0.293045	2.23187		ABCA12	0.132733	0.801586		ABCA12	0.220154	0.895775
						ABCA13	-1.63459	2.55719		ABCA13	-0.96029	1.81847		ABCA13	-2.01824	3.02004
						ABCA2	0.103617	1.12262		ABCA2	-0.119683	0.99183		ABCA2	-0.0989837	1.32334
						ABCA3	-0.0768528	0.476414		ABCA3	0.138061	0.495324		ABCA3	-0.152658	0.668665
						ABCA4	0.430485	3.06282		ABCA4	-0.310669	1.07809		ABCA4	0.550527	3.13586
						ABCA5	0.0472732	0.424245		ABCA5	0.0968947	0.511051		ABCA5	-0.0183808	0.335817
						ABCA6	0.0220397	0.435177		ABCA6	0.0907441	0.710803		ABCA6	-0.033412	0.500547
						ABCA7	0.644508	3.0252		ABCA7	0.0782437	1.00772		ABCA7	0.471957	2.49251
						ABCA8	1.71054	3.07382		ABCA8	0.262726	1.40372		ABCA8	1.72528	3.06084
						ABCA9	0.224594	0.954095		ABCA9	0.12972	0.587264		ABCA9	0.187523	0.830985
						ABCB1	0.343374	1.84055		ABCB1	0.240943	1.21238		ABCB1	0.247951	1.15134
						ABCB10	-0.600189	2.19427		ABCB10	-0.0590144	0.443366		ABCB10	-0.462957	2.89392
						ABCB11	0.000942644	0.303067		ABCB11	-0.0231227	0.339541		ABCB11	-0.0261167	0.338802
						ABCB4	0.290651	1.44639		ABCB4	0.223824	0.685139		ABCB4	0.288489	1.16357
						ABCB5	0.216434	0.701116		ABCB5	0.299542	1.15567		ABCB5	0.0850185	0.564907
						ABCB6	0.958658	2.73227		ABCB6	-0.00207003	0.304047		ABCB6	0.630089	2.51785
						ABCB7	-0.867109	2.94387		ABCB7	-0.219899	1.01195		ABCB7	-0.934722	2.02323
						ABCB8	0.168527	1.13701		ABCB8	0.305697	1.08324		ABCB8	0.169408	0.93492
						ABCB9	-0.224715	1.54669		ABCB9	-0.288567	1.33078		ABCB9	-0.413805	1.65648
						ABCC1	0.138672	0.776206		ABCC1	-0.162712	0.756267		ABCC1	0.0615335	0.514078
						ABCC10	-0.243674	1.56011		ABCC10	0.00276139	0.307318		ABCC10	-0.135835	0.849787
						ABCC11	-0.00322888	0.308179		ABCC11	-0.038049	0.406165		ABCC11	-0.0110185	0.359222
						ABCC12	0.283603	1.1243		ABCC12	0.233115	0.839788		ABCC12	0.329195	0.880206
						ABCC13	-0.0346323	0.641131		ABCC13	-0.200822	1.16495		ABCC13	-0.0208305	0.363652
						ABCC2	0.448846	1.76473		ABCC2	0.159536	0.78301		ABCC2	0.435251	2.31932
						ABCC3	0.510906	1.98507		ABCC3	0.0212171	0.334046		ABCC3	0.277646	1.68044
						ABCC4	0.094421	0.850787		ABCC4	-0.146945	0.969522		ABCC4	-0.349117	2.12171
						ABCC5	-0.244331	2.11253		ABCC5	-0.196067	0.821472		ABCC5	-0.163602	1.05632
						ABCC6	0.275359	1.44255		ABCC6	0.138239	1.06267		ABCC6	0.186119	0.945117
						ABCC6P2	0.150124	1.11481		ABCC6P2	0.00575171	0.323807		ABCC6P2	0.17284	0.994043
						ABCC8	0.10829	0.553367		ABCC8	-0.0251396	0.350427		ABCC8	0.0999295	0.579986
						ABCC9	0.0481372	0.41558		ABCC9	-0.287802	1.08309		ABCC9	-0.00773816	0.313806
						ABCD1	0.0691351	0.604853		ABCD1	-0.668132	1.77626		ABCD1	-0.500327	2.02056
						ABCD2	0.277086	0.962007		ABCD2	0.206378	0.647032		ABCD2	0.318628	1.05671
						ABCD3	0.188637	1.02882		ABCD3	-0.00773637	0.314359		ABCD3	0.0696709	0.604408
						ABCD4	-0.124723	0.646853		ABCD4	-0.00887388	0.314245		ABCD4	-0.211016	1.06255
						ABCE1	-1.60284	2.88937		ABCE1	-0.314495	1.37329		ABCE1	-1.56779	2.89008
						ABCF1	-0.280939	1.51381		ABCF1	-0.0966581	0.600722		ABCF1	-0.389288	1.98091
						ABCF2	-0.800293	2.00982		ABCF2	-0.275855	1.47217		ABCF2	-0.869321	2.91059
						ABCF3	-0.135233	0.83712		ABCF3	-0.129654	0.997239		ABCF3	-0.210689	1.06994
						ABCG1	0.530134	1.98006		ABCG1	0.432273	1.52745		ABCG1	0.974768	2.45349
						ABCG2	-0.00772114	0.319411		ABCG2	-0.0830662	0.47723		ABCG2	0.0731173	0.533349
						ABCG4	0.189961	1.12267		ABCG4	-0.0985163	0.769335		ABCG4	0.38081	1.6564
						ABCG5	0.11564	0.65555		ABCG5	0.013792	0.325041		ABCG5	0.0471907	0.406209
						ABCG8	0.171259	0.855338		ABCG8	-0.0264696	0.35432		ABCG8	0.052077	0.404487
						ABHD1	0.0523263	0.705815		ABHD1	0.00683558	0.311686		ABHD1	0.152419	1.22427
						ABHD10	0.0496777	0.561793		ABHD10	0.192942	1.11556		ABHD10	0.214151	1.07796
						ABHD11	-0.23661	1.07596		ABHD11	-0.239275	1.1545		ABHD11	-0.408063	2.20186
						ABHD12	0.69227	2.91397		ABHD12	0.069241	0.933006		ABHD12	0.500464	2.6271
						ABHD12B	0.354549	1.22062		ABHD12B	0.145939	0.560005		ABHD12B	0.253159	0.973932
						ABHD13	0.20544	1.44309		ABHD13	0.174767	0.914721		ABHD13	0.168208	0.87353
						ABHD14A	-1.02035	1.55062		ABHD14A	-0.241907	1.08323		ABHD14A	-1.18059	2.90495
						ABHD14B	-0.352117	1.74537		ABHD14B	-0.348752	2.24768		ABHD14B	-0.510054	2.15418
						ABHD15	-0.0137758	0.354865		ABHD15	-0.0397755	0.44647		ABHD15	-0.00588547	0.316976
						ABHD16A	-0.153176	1.00944		ABHD16A	-0.165223	0.681872		ABHD16A	-0.252949	1.48169
						ABHD16B	0.295505	1.02283		ABHD16B	0.145051	0.607755		ABHD16B	0.42862	1.09288
						ABHD2	0.431209	2.05222		ABHD2	-0.169561	1.1957		ABHD2	0.372575	2.056
						ABHD3	0.417167	1.75745		ABHD3	-0.692618	1.61919		ABHD3	0.371837	1.35188
						ABHD4	1.05846	2.84032		ABHD4	0.401487	1.6582		ABHD4	1.23246	2.96797
						ABHD5	-0.866107	3.16264		ABHD5	-0.405278	2.19774		ABHD5	-1.09119	2.73985
						ABHD6	0.0968143	0.623902		ABHD6	-0.143519	0.809654		ABHD6	-0.244168	1.09637
						ABHD8	0.151834	0.744433		ABHD8	-0.21093	0.982587		ABHD8	-0.0309729	0.394607
						ABI1	0.0749865	0.471393		ABI1	0.289128	1.3687		ABI1	0.442625	1.9759
						ABI2	-0.00969321	0.362959		ABI2	-0.102372	0.878716		ABI2	-0.12702	1.48787
						ABI3	0.173101	0.93062		ABI3	0.197914	0.994425		ABI3	0.348352	1.16288
						ABI3BP	0.110617	0.737091		ABI3BP	-0.27781	1.3038		ABI3BP	0.356153	1.85265
						ABL1	-0.340062	2.49538		ABL1	-0.12093	0.864036		ABL1	-0.319439	1.7925
						ABL2	-0.344282	1.97786		ABL2	-0.0847394	0.959145		ABL2	-0.226897	1.67639
						ABLIM1	-0.299977	2.0018		ABLIM1	0.0112463	0.391993		ABLIM1	-0.266505	2.2923
						ABLIM2	0.119694	0.763333		ABLIM2	-0.0640204	0.452877		ABLIM2	0.108548	0.619988
						ABLIM3	0.526979	2.26842		ABLIM3	-0.301333	1.71607		ABLIM3	0.795923	2.73153
						ABO	0.230463	1.33902		ABO	0.127831	0.677138		ABO	0.149674	0.65509
						ABP1	0.0690472	0.467479		ABP1	0.0760176	0.404829		ABP1	0.194547	0.79512
						ABR	-0.43243	2.37189		ABR	-0.218863	1.13331		ABR	-0.306851	3.10811
						ABRA	0.211637	1.24852		ABRA	0.0558424	0.457701		ABRA	0.226551	1.14673
						ABRACL	-0.147161	0.719011		ABRACL	0.478085	1.54679		ABRACL	-0.0345321	0.398208
						ABT1	-0.222728	0.625041		ABT1	-0.219948	0.702049		ABT1	-0.340451	1.12069
						ABTB1	0.219063	1.01877		ABTB1	-0.212825	0.966232		ABTB1	0.337214	1.50847
						ABTB2	0.488148	2.08188		ABTB2	0.285516	1.13194		ABTB2	0.898422	2.65505
						ACAA1	-0.244497	0.596267		ACAA1	0.0796122	0.377037		ACAA1	-0.0482574	0.352732
						ACAA2	-0.370128	0.861664		ACAA2	-0.39363	1.31496		ACAA2	-0.543904	1.65115
						ACACA	-0.73746	1.70193		ACACA	-0.00804188	0.313437		ACACA	-0.719438	2.4762
						ACACB	-0.787519	1.73964		ACACB	-0.208339	0.756901		ACACB	-0.931445	2.3913
						ACAD10	-0.123499	0.680653		ACAD10	-0.153007	0.801605		ACAD10	-0.268	1.08468
						ACAD11	0.203259	0.618668		ACAD11	-0.134636	0.476519		ACAD11	0.00137185	0.302253
						ACAD8	-0.467237	2.29599		ACAD8	-0.450275	1.91427		ACAD8	-0.752621	2.248
						ACAD9	-0.401082	1.50047		ACAD9	-0.1005	0.479079		ACAD9	-0.422878	1.57272
						ACADL	-0.237927	1.99148		ACADL	-0.0543849	0.597554		ACADL	0.114721	0.677921
						ACADM	-0.345484	1.51159		ACADM	-0.00110821	0.30452		ACADM	-0.368394	1.71725
						ACADS	0.179153	0.6555		ACADS	0.0526867	0.367848		ACADS	-0.00237618	0.30491
						ACADSB	0.289316	1.04761		ACADSB	-0.536831	1.85976		ACADSB	-0.145827	1.01173
						ACADVL	0.539449	2.05742		ACADVL	-0.192017	1.01129		ACADVL	0.269227	1.11594
						ACAN	0.218213	0.901792		ACAN	0.115292	0.540349		ACAN	0.297955	0.677853
						ACAP1	0.601577	1.58721		ACAP1	-0.169783	0.636186		ACAP1	0.561123	1.53501
						ACAP2	-0.0549373	0.560446		ACAP2	0.14356	0.842495		ACAP2	0.0785137	0.633631
						ACAP3	0.258219	1.425		ACAP3	-0.0627761	0.822095		ACAP3	0.12181	0.816977
						ACAT1	-0.656587	2.51121		ACAT1	-0.0816288	0.583065		ACAT1	-0.934053	2.42778
						ACAT2	-1.58755	2.39699		ACAT2	-0.222819	1.18348		ACAT2	-1.37469	2.15282
						ACBD3	0.343448	2.677		ACBD3	0.00013038	0.301378		ACBD3	0.299167	2.03264
						ACBD4	0.470123	1.58725		ACBD4	-0.244775	0.908012		ACBD4	0.121842	0.707125
						ACBD5	-0.0738851	1.3296		ACBD5	-0.45724	1.74291		ACBD5	-0.366973	1.19213
						ACBD6	-0.0357178	0.445698		ACBD6	-0.0790047	0.467056		ACBD6	-0.165299	0.786691
						ACBD7	-0.237577	0.866634		ACBD7	-0.464708	1.06246		ACBD7	-0.589465	1.31745
						ACCS	-0.0935067	0.737		ACCS	0.331722	1.62496		ACCS	0.106881	0.698962
						ACCSL	-0.00384365	0.306893		ACCSL	-0.0577109	0.379716		ACCSL	0.117399	0.567782
						ACD	-0.750759	1.53302		ACD	-0.635138	1.78826		ACD	-1.05468	2.87807
						ACE	0.222477	1.22602		ACE	-0.0156163	0.338766		ACE	0.121706	0.819466
						ACE2	0.180626	1.08878		ACE2	0.191662	0.86476		ACE2	0.179549	1.49492
						ACER1	0.355979	1.26059		ACER1	0.00465201	0.307857		ACER1	0.235375	0.867024
						ACER2	0.38707	1.56901		ACER2	0.198928	0.889822		ACER2	0.445263	1.0337
						ACER3	-1.29692	3.08867		ACER3	-0.748595	1.88146		ACER3	-1.42358	3.0645
						ACHE	0.493414	2.58404		ACHE	0.0606944	0.505537		ACHE	0.499103	2.4221
						ACIN1	-0.604936	2.14628		ACIN1	-0.165971	0.671935		ACIN1	-0.542129	2.24653
						ACLY	-0.345574	2.1992		ACLY	-0.462129	2.03317		ACLY	-0.44448	2.64344
						ACMSD	0.168865	0.888908		ACMSD	0.112632	0.522249		ACMSD	0.0424077	0.427518
						ACN9	-0.0267187	0.369116		ACN9	0.229703	1.02989		ACN9	0.0236937	0.383202
						ACO1	-0.651663	1.96354		ACO1	-0.197635	0.742068		ACO1	-0.709938	2.03593
						ACO2	-0.360426	1.95338		ACO2	-0.402647	1.84902		ACO2	-0.492355	2.07834
						ACOT1	-0.255108	0.85099		ACOT1	-0.208215	0.656911		ACOT1	-0.334064	1.02188
						ACOT11	0.129854	1.94205		ACOT11	0.100548	0.509161		ACOT11	0.309308	2.10594
						ACOT12	-0.000677266	0.306793		ACOT12	-0.201047	0.937962		ACOT12	0.0738042	1.13517
						ACOT13	0.560917	1.59701		ACOT13	-0.0122028	0.332097		ACOT13	0.326048	1.55763
						ACOT2	-0.48889	2.19818		ACOT2	-0.234354	1.10442		ACOT2	-0.579569	2.41721
						ACOT4	-0.211617	1.21323		ACOT4	-0.183577	0.711433		ACOT4	-0.462396	1.04878
						ACOT6	0.108183	0.779419		ACOT6	0.0634311	0.486186		ACOT6	0.158561	1.00202
						ACOT7	-0.441104	1.10811		ACOT7	-0.621034	1.79985		ACOT7	-0.48548	1.94301
						ACOT8	0.189452	1.22167		ACOT8	-0.27475	1.19178		ACOT8	-0.226308	1.52698
						ACOT9	-0.156503	1.64589		ACOT9	-0.152204	0.980258		ACOT9	-0.181386	1.27696
						ACOX1	-0.476264	1.5241		ACOX1	-0.286411	1.71732		ACOX1	-0.75714	3.11624
						ACOX2	-0.260654	1.71116		ACOX2	-0.251474	1.26964		ACOX2	-0.173967	1.819
						ACOX3	-0.292972	1.2814		ACOX3	-0.215853	0.785202		ACOX3	-0.379962	1.5403
						ACOXL	0.10533	0.636956		ACOXL	0.222192	0.916125		ACOXL	0.121267	0.594743
						ACP1	-0.0872778	0.75658		ACP1	-0.0857484	0.667874		ACP1	-0.162546	1.25374
						ACP2	0.0494265	0.446937		ACP2	-0.0993355	0.686343		ACP2	-0.0949275	0.757909
						ACP5	0.201743	0.919728		ACP5	-0.0378685	0.403912		ACP5	0.147459	0.696859
						ACP6	-0.188913	2.52847		ACP6	-0.697239	2.26502		ACP6	-0.288007	1.39757
						ACPL2	-0.0902803	0.762393		ACPL2	0.0336466	0.355723		ACPL2	-0.121463	0.908994
						ACPP	0.891118	2.03284		ACPP	0.347194	0.917813		ACPP	0.869144	2.0342
						ACPT	0.180528	0.617182		ACPT	0.0312545	0.329751		ACPT	0.206309	0.58693
						ACR	0.155112	0.969389		ACR	-0.0983963	0.555065		ACR	0.0105006	0.316628
						ACRBP	0.220183	1.52085		ACRBP	0.0985765	0.544015		ACRBP	0.28095	1.05381
						ACRC	-0.10403	1.01287		ACRC	0.164767	0.780918		ACRC	-0.0263106	0.417377
						ACRV1	-0.178533	1.30698		ACRV1	-0.152144	0.64269		ACRV1	-0.193669	1.52782
						ACSBG1	0.126666	0.840455		ACSBG1	0.105355	0.555239		ACSBG1	0.12746	0.828899
						ACSBG2	-0.183994	1.8795		ACSBG2	-0.0261079	0.375241		ACSBG2	-0.0096345	0.333237
						ACSF2	1.26092	3.55944		ACSF2	-0.113722	1.03262		ACSF2	0.914648	3.01994
						ACSF3	-0.339038	2.42103		ACSF3	-0.284762	1.56554		ACSF3	-0.573458	2.17521
						ACSL1	0.131953	0.918348		ACSL1	0.280173	1.35769		ACSL1	0.489679	1.81317
						ACSL3	-0.039003	0.415618		ACSL3	0.733108	2.22259		ACSL3	0.342025	2.34019
						ACSL4	0.0201648	0.366673		ACSL4	0.489294	1.7938		ACSL4	0.332612	1.77645
						ACSL5	0.063374	0.42278		ACSL5	0.24149	0.756729		ACSL5	0.144974	0.612678
						ACSL6	0.151445	0.614652		ACSL6	-0.0416972	0.363498		ACSL6	0.094372	0.43358
						ACSM1	0.0272996	0.346579		ACSM1	0.0976857	0.857086		ACSM1	0.207348	1.47674
						ACSM2A	0.199365	0.9401		ACSM2A	0.026444	0.359581		ACSM2A	0.0887137	0.393847
						ACSM2B	0.330965	1.29037		ACSM2B	0.0415483	0.391069		ACSM2B	0.163334	0.487462
						ACSM3	0.268677	0.983759		ACSM3	0.0737079	0.411251		ACSM3	0.509161	1.34069
						ACSM5	0.236937	0.838917		ACSM5	0.198664	0.665148		ACSM5	0.283968	0.901687
						ACSS1	-0.234997	2.0732		ACSS1	0.025603	0.499709		ACSS1	-0.0194002	0.514549
						ACSS2	0.480059	1.88641		ACSS2	0.409968	1.38497		ACSS2	0.585239	2.11471
						ACSS3	0.233241	1.46403		ACSS3	0.0925299	0.678114		ACSS3	0.0428237	0.550744
						ACTA1	0.138301	0.955294		ACTA1	-0.0869338	0.590094		ACTA1	0.0885927	0.487262
						ACTA2	0.49467	2.51542		ACTA2	0.259716	1.16192		ACTA2	0.514219	1.67044
						ACTB	-0.290756	2.76026		ACTB	-0.150044	1.43499		ACTB	-0.282984	2.95472
						ACTBL2	0.164549	0.983857		ACTBL2	-0.0286949	0.364112		ACTBL2	0.0822752	0.479144
						ACTC1	-0.191422	0.787408		ACTC1	-0.139732	0.543924		ACTC1	-0.316527	1.1924
						ACTG1	-0.0125064	0.434195		ACTG1	-0.128938	1.9567		ACTG1	0.00484499	0.347318
						ACTG2	-0.335259	2.0782		ACTG2	-0.105822	0.497282		ACTG2	-0.259049	1.45756
						ACTL10	0.0256364	0.395769		ACTL10	0.115858	0.847322		ACTL10	0.197538	0.824767
						ACTL6A	-0.345907	1.52885		ACTL6A	-0.0267534	0.362131		ACTL6A	-0.3772	1.33976
						ACTL6B	0.156236	0.814132		ACTL6B	0.061442	0.419018		ACTL6B	0.0648578	0.415467
						ACTL7A	0.0501422	0.866984		ACTL7A	-0.0864537	1.78573		ACTL7A	-0.00583703	0.335478
						ACTL7B	0.0738394	0.560632		ACTL7B	0.172117	0.85819		ACTL7B	0.0762844	0.416404
						ACTL8	0.0393817	0.426459		ACTL8	0.00581879	0.31147		ACTL8	0.232463	0.988328
						ACTL9	0.258714	1.98276		ACTL9	0.205842	1.42614		ACTL9	0.118142	0.536807
						ACTN1	-0.486238	2.6668		ACTN1	-0.208546	2.03372		ACTN1	-0.601403	2.88185
						ACTN2	-0.0312158	0.391557		ACTN2	-0.00267719	0.30789		ACTN2	0.104081	0.766814
						ACTN3	0.0544854	0.51998		ACTN3	0.0924853	0.595917		ACTN3	0.165741	1.11065
						ACTN4	-0.225969	2.00784		ACTN4	-0.201618	1.80171		ACTN4	-0.130077	1.7325
						ACTR10	0.514124	2.74247		ACTR10	0.310175	1.40964		ACTR10	0.482243	2.41034
						ACTR1A	-0.0618201	0.426796		ACTR1A	-0.43119	1.38404		ACTR1A	-0.227543	1.10236
						ACTR1B	-0.0818572	0.524459		ACTR1B	-0.0184572	0.345439		ACTR1B	-0.0786697	0.542908
						ACTR2	-0.244559	1.34197		ACTR2	-0.162283	0.994442		ACTR2	-0.412208	2.25254
						ACTR3	-0.0918525	0.637831		ACTR3	-0.217995	1.01385		ACTR3	-0.128682	0.80778
						ACTR3B	-0.356359	0.829487		ACTR3B	-0.117523	0.494818		ACTR3B	-0.249784	0.97126
						ACTR3BP2	-0.0850299	0.708097		ACTR3BP2	-0.075913	0.582484		ACTR3BP2	-0.0122188	0.333036
						ACTR3C	-0.472625	0.883056		ACTR3C	-0.236699	0.445208		ACTR3C	-0.988031	1.31086
						ACTR5	-0.168355	1.02099		ACTR5	0.384903	1.33378		ACTR5	-0.118656	0.631076
						ACTR6	0.00851714	0.322584		ACTR6	-0.123152	0.823487		ACTR6	-0.307803	0.962551
						ACTR8	-0.573853	2.04664		ACTR8	-0.268474	1.1951		ACTR8	-0.690782	2.01797
						ACTRT1	0.176243	0.919708		ACTRT1	0.0378537	0.498944		ACTRT1	0.251124	1.3237
						ACTRT2	0.094444	0.454473		ACTRT2	-0.110469	0.725573		ACTRT2	0.139481	0.690685
						ACTRT3	-0.38415	1.25676		ACTRT3	-0.0131204	0.320017		ACTRT3	-0.331151	1.2359
						ACVR1	0.529577	2.10875		ACVR1	0.359779	1.35058		ACVR1	0.83087	2.67182
						ACVR1B	0.0803473	1.10756		ACVR1B	0.0153953	0.351646		ACVR1B	0.0748098	0.941022
						ACVR1C	0.0989937	0.564894		ACVR1C	0.256192	0.712253		ACVR1C	0.31052	1.1535
						ACVR2A	0.233792	1.12064		ACVR2A	0.396363	1.99676		ACVR2A	0.659075	1.82632
						ACVR2B	0.179715	0.865454		ACVR2B	0.0585617	0.417735		ACVR2B	0.22535	1.11321
						ACVRL1	0.149033	1.95342		ACVRL1	0.0617866	0.532537		ACVRL1	0.211808	0.816507
						ACY1	-0.752359	1.84512		ACY1	-0.4088	1.60737		ACY1	-1.0017	2.28575
						ACY3	0.198459	0.900087		ACY3	0.146645	0.675612		ACY3	0.20931	1.01265
						ACYP1	-0.0220833	0.454823		ACYP1	-0.180502	1.16454		ACYP1	-0.210279	1.54318
						ACYP2	-0.329866	1.64609		ACYP2	-0.0551198	0.491259		ACYP2	-0.585106	1.79526
						ADA	0.0749192	0.576481		ADA	-0.0103867	0.323831		ADA	0.146317	0.695525
						ADAD1	0.113095	1.00708		ADAD1	0.132351	1.01742		ADAD1	0.0585228	0.556217
						ADAD2	0.474983	0.979883		ADAD2	0.245159	1.03463		ADAD2	0.357841	2.07435
						ADAL	-0.631672	1.82654		ADAL	-0.207932	0.672246		ADAL	-0.78064	1.72258
						ADAM10	0.517187	1.98167		ADAM10	0.426907	1.59753		ADAM10	0.70262	3.03738
						ADAM11	-0.0434944	0.487805		ADAM11	-0.0560295	0.475971		ADAM11	-0.0131561	0.351439
						ADAM12	-0.818917	3.08777		ADAM12	-0.22067	1.06935		ADAM12	-0.222445	1.32374
						ADAM15	0.698132	2.77991		ADAM15	-0.302209	1.95063		ADAM15	0.555119	3.0838
						ADAM17	0.771231	3.37948		ADAM17	0.149377	1.70019		ADAM17	0.955746	2.98689
						ADAM18	0.274273	0.987214		ADAM18	0.0912117	0.449525		ADAM18	0.250336	0.794571
						ADAM19	-0.807357	2.37414		ADAM19	-0.432673	1.94979		ADAM19	-0.375063	2.35531
						ADAM2	-0.0948083	0.453882		ADAM2	-0.082026	0.394705		ADAM2	-0.0100891	0.33844
						ADAM20	0.174456	0.60086		ADAM20	0.245239	0.614482		ADAM20	0.223285	0.699737
						ADAM21	-0.972356	2.90751		ADAM21	-0.731604	1.20275		ADAM21	-1.23694	1.70889
						ADAM22	-0.309478	1.77947		ADAM22	0.431011	1.64274		ADAM22	0.164091	1.25916
						ADAM23	-0.124466	0.603993		ADAM23	1.58247	1.96286		ADAM23	1.47138	2.46609
						ADAM28	0.0973229	0.866969		ADAM28	0.0817528	0.915343		ADAM28	0.304706	1.87593
						ADAM29	-0.0139063	0.377048		ADAM29	-0.155041	0.73952		ADAM29	-0.0489985	0.620525
						ADAM30	0.0820207	0.624034		ADAM30	0.197807	0.773157		ADAM30	0.0329411	0.402945
						ADAM32	0.0270481	0.44931		ADAM32	-0.175016	0.948889		ADAM32	-0.146307	1.47707
						ADAM33	0.018772	0.352363		ADAM33	-0.0764433	0.548472		ADAM33	0.094916	0.548699
						ADAM3A	0.0801351	0.453983		ADAM3A	0.0205737	0.343758		ADAM3A	0.0853431	0.543946
						ADAM5	0.00551934	0.310864		ADAM5	0.00738642	0.310144		ADAM5	0.0106109	0.324242
						ADAM6	0.0771555	0.865975		ADAM6	0.10511	0.806063		ADAM6	0.0279552	0.357776
						ADAM7	0.0292637	0.383362		ADAM7	-0.034951	0.398248		ADAM7	0.0550408	0.465688
						ADAM8	0.943845	2.43213		ADAM8	-0.55542	2.07643		ADAM8	0.763269	2.23853
						ADAM9	-0.101104	1.12775		ADAM9	-0.0826828	0.756848		ADAM9	-0.046924	0.58784
						ADAMDEC1	-0.00943577	0.32045		ADAMDEC1	0.0175098	0.319003		ADAMDEC1	0.0921374	0.462825
						ADAMTS1	0.725673	2.73208		ADAMTS1	0.809285	2.29733		ADAMTS1	1.1131	3.19946
						ADAMTS10	0.258111	1.70372		ADAMTS10	0.104832	0.855375		ADAMTS10	0.265231	1.04858
						ADAMTS12	0.0663921	0.609912		ADAMTS12	0.092538	1.0947		ADAMTS12	0.0701713	0.913145
						ADAMTS13	0.193692	1.4765		ADAMTS13	0.102309	0.818093		ADAMTS13	0.195074	1.009
						ADAMTS14	0.0557477	0.446929		ADAMTS14	0.13367	0.61425		ADAMTS14	0.227915	0.678828
						ADAMTS15	0.239224	1.05133		ADAMTS15	-0.0779388	0.434997		ADAMTS15	0.21747	1.00252
						ADAMTS16	0.219966	1.22414		ADAMTS16	0.221855	1.0155		ADAMTS16	0.405037	1.73088
						ADAMTS17	0.0501567	0.6182		ADAMTS17	0.0147311	0.345663		ADAMTS17	0.198201	0.935166
						ADAMTS18	0.281901	1.33961		ADAMTS18	0.103235	0.541041		ADAMTS18	0.185927	0.803741
						ADAMTS19	0.103209	0.784659		ADAMTS19	0.0418789	0.467806		ADAMTS19	0.164537	0.800492
						ADAMTS2	0.182506	1.35329		ADAMTS2	0.0871444	0.549443		ADAMTS2	0.302757	1.52247
						ADAMTS20	0.0107101	0.3361		ADAMTS20	0.181226	0.600812		ADAMTS20	0.103093	0.767094
						ADAMTS3	-0.364362	1.40734		ADAMTS3	0.5008	1.4419		ADAMTS3	0.527061	1.98843
						ADAMTS4	0.217818	0.857267		ADAMTS4	0.040387	0.412544		ADAMTS4	0.144738	0.546639
						ADAMTS5	-0.21184	1.24165		ADAMTS5	-0.000899634	0.302802		ADAMTS5	-0.144439	1.03446
						ADAMTS6	-0.105282	0.738112		ADAMTS6	-0.176446	0.992492		ADAMTS6	-0.0227481	0.38623
						ADAMTS7	0.219773	1.31357		ADAMTS7	0.0695315	0.495154		ADAMTS7	0.328124	1.29278
						ADAMTS8	0.206659	1.59912		ADAMTS8	0.24819	1.61234		ADAMTS8	0.192947	0.829546
						ADAMTS9	0.167156	1.44899		ADAMTS9	0.0226817	0.571566		ADAMTS9	0.131012	1.46222
						ADAMTSL1	0.177225	0.993043		ADAMTSL1	0.0447051	0.395098		ADAMTSL1	0.128923	0.53746
						ADAMTSL2	0.0708575	0.580016		ADAMTSL2	0.124365	0.678511		ADAMTSL2	0.136813	0.5802
						ADAMTSL3	-0.577642	2.42819		ADAMTSL3	-0.386201	1.37873		ADAMTSL3	-0.48375	2.23245
						ADAMTSL4	0.165341	0.772651		ADAMTSL4	0.139259	0.617713		ADAMTSL4	0.109015	0.549443
						ADAMTSL5	0.00207532	0.305069		ADAMTSL5	-0.30935	1.54874		ADAMTSL5	0.0419333	0.460148
						ADAP1	0.0268007	0.436115		ADAP1	0.128738	0.817463		ADAP1	-0.0247959	0.37044
						ADAP2	-0.103174	0.605565		ADAP2	-0.181181	0.63399		ADAP2	-0.0859028	0.527633
						ADAR	-0.169575	0.778781		ADAR	-0.0315963	0.393927		ADAR	-0.108736	0.631646
						ADARB1	-0.834972	1.93838		ADARB1	0.0816779	0.478154		ADARB1	-0.85378	2.50806
						ADARB2	0.331038	1.04953		ADARB2	0.298127	0.817994		ADARB2	0.258173	0.771835
						ADAT1	-0.627533	2.93433		ADAT1	-0.0902975	1.19961		ADAT1	-0.769676	3.14453
						ADAT2	-0.45498	1.87898		ADAT2	-0.164203	0.774447		ADAT2	-0.438553	1.16163
						ADAT3	0.135729	1.24044		ADAT3	0.0172806	0.343762		ADAT3	0.159632	0.636549
						ADC	0.344856	2.12224		ADC	0.00120095	0.306821		ADC	0.114666	0.993228
						ADCK1	-0.462922	2.41812		ADCK1	-0.0780247	0.690526		ADCK1	-0.443178	2.14587
						ADCK2	-0.159027	0.898954		ADCK2	-0.0939348	0.582935		ADCK2	-0.383412	1.17308
						ADCK3	-0.70357	2.31904		ADCK3	-0.0557361	0.578895		ADCK3	-0.507617	2.28635
						ADCK4	0.235817	1.08259		ADCK4	0.106516	0.555043		ADCK4	0.337536	1.56891
						ADCK5	0.166578	1.46612		ADCK5	-0.20724	1.36915		ADCK5	-0.106585	0.956104
						ADCY1	-0.56751	1.52461		ADCY1	0.0089779	0.317433		ADCY1	-0.190556	0.773178
						ADCY10	-0.000819041	0.306189		ADCY10	-0.078778	0.832522		ADCY10	-0.0926481	1.36394
						ADCY10P1	-0.188054	0.759174		ADCY10P1	0.206246	0.592983		ADCY10P1	-0.121388	0.555303
						ADCY2	-0.0109858	0.339416		ADCY2	-0.0326676	0.371125		ADCY2	0.00732414	0.325308
						ADCY3	-0.673566	2.7497		ADCY3	-0.504378	1.7729		ADCY3	-0.909438	2.66815
						ADCY4	0.128942	0.908518		ADCY4	0.109847	0.589319		ADCY4	0.235509	1.31614
						ADCY5	0.0346994	0.415472		ADCY5	-0.139501	0.64405		ADCY5	-0.00566966	0.325391
						ADCY6	0.0577068	1.7853		ADCY6	0.0336181	0.49572		ADCY6	-0.151179	0.956934
						ADCY7	-0.025784	0.439234		ADCY7	-0.02735	0.366621		ADCY7	0.170989	0.832383
						ADCY8	0.156836	0.669313		ADCY8	0.119463	0.574245		ADCY8	0.147513	0.716914
						ADCY9	-0.627136	1.69027		ADCY9	-0.0955567	0.509653		ADCY9	-0.456078	1.73768
						ADCYAP1	0.00908392	0.327105		ADCYAP1	0.026525	0.371504		ADCYAP1	0.132537	0.736916
						ADCYAP1R1	0.163867	1.14927		ADCYAP1R1	0.095822	0.477404		ADCYAP1R1	0.205086	1.07682
						ADD1	-0.320858	1.61		ADD1	-0.197956	1.12497		ADD1	-0.356529	2.08485
						ADD2	-1.08215	2.56874		ADD2	0.351728	1.04626		ADD2	0.121076	0.585291
						ADD3	-0.107775	0.821927		ADD3	0.0762951	0.536619		ADD3	-0.158871	1.5507
						ADGB	0.109229	0.858619		ADGB	0.134693	0.720003		ADGB	0.0697507	0.53315
						ADH1A	0.106099	0.404114		ADH1A	0.00687555	0.305706		ADH1A	0.271858	0.594729
						ADH1B	-0.0425447	0.426872		ADH1B	-0.0110416	0.321167		ADH1B	-0.00573449	0.316463
						ADH1C	-0.0197779	0.331894		ADH1C	0.122771	0.455988		ADH1C	0.229401	0.659054
						ADH4	-0.13474	0.54273		ADH4	0.129112	0.46247		ADH4	-0.0117841	0.31355
						ADH5	-0.116969	0.556609		ADH5	-0.205714	0.991011		ADH5	-0.217413	1.2081
						ADH6	-0.00751105	0.317202		ADH6	0.0779467	0.554606		ADH6	-0.0369764	0.461828
						ADH7	0.19515	0.825903		ADH7	-0.0471725	0.393218		ADH7	0.11199	0.75131
						ADHFE1	0.49305	2.37917		ADHFE1	0.231696	0.81289		ADHFE1	0.584868	2.31746
						ADI1	-1.26305	2.97779		ADI1	-0.494234	1.70483		ADI1	-1.35891	2.54831
						ADIG	0.151968	0.770937		ADIG	0.0458967	0.495718		ADIG	0.0261016	0.338818
						ADIPOQ	0.0709436	0.399652		ADIPOQ	0.133652	0.477608		ADIPOQ	0.155719	0.486728
						ADIPOR1	0.245571	1.2057		ADIPOR1	-0.152763	0.882455		ADIPOR1	0.0127492	0.341688
						ADIPOR2	0.10195	1.28554		ADIPOR2	0.141348	1.10278		ADIPOR2	0.197606	1.27563
						ADIRF	0.502596	1.39914		ADIRF	-0.506555	1.74056		ADIRF	-0.0245178	0.378845
						ADK	-0.419071	1.83078		ADK	-0.292371	0.968649		ADK	-0.715468	2.50722
						ADM	1.2385	2.82472		ADM	-0.0207919	0.360947		ADM	1.39765	2.87263
						ADM2	0.229603	1.23556		ADM2	0.0416807	0.483989		ADM2	0.261685	0.877719
						ADNP	-0.534705	1.52471		ADNP	0.215543	0.822122		ADNP	-0.371514	1.73444
						ADNP2	-0.402669	1.33142		ADNP2	0.0729086	0.90061		ADNP2	-0.18096	0.973735
						ADO	-0.105467	2.06637		ADO	0.0819416	0.962278		ADO	-0.0816053	1.37447
						ADORA1	0.0866721	0.539991		ADORA1	-0.0209413	0.336847		ADORA1	0.286438	0.766984
						ADORA2A	0.250766	1.10438		ADORA2A	0.0592861	0.424004		ADORA2A	0.183063	0.667872
						ADORA2A-AS1	0.15007	0.821049		ADORA2A-AS1	0.222952	1.21095		ADORA2A-AS1	0.195494	0.590401
						ADORA2B	-0.216238	1.76536		ADORA2B	-0.805869	1.83754		ADORA2B	-0.740622	3.06876
						ADORA3	0.23075	1.01705		ADORA3	0.0484102	0.422508		ADORA3	0.0313804	0.354856
						ADPGK	-0.348609	1.61086		ADPGK	0.0792318	0.727103		ADPGK	-0.368574	1.09665
						ADPRH	-0.406593	1.41208		ADPRH	-0.0792705	0.449471		ADPRH	-0.338988	0.966114
						ADPRHL1	0.192159	0.955894		ADPRHL1	-0.107065	0.650293		ADPRHL1	0.0531469	0.499519
						ADPRHL2	0.0633647	0.524961		ADPRHL2	0.0165605	0.335109		ADPRHL2	-0.0148431	0.332874
						ADPRM	-0.0133313	0.324759		ADPRM	-0.174554	0.822436		ADPRM	-0.109783	0.889382
						ADRA1A	-0.0126863	0.348173		ADRA1A	-0.0305182	0.404846		ADRA1A	0.0441323	0.44928
						ADRA1B	0.340272	1.7794		ADRA1B	0.317841	1.58076		ADRA1B	0.790312	2.91989
						ADRA1D	-0.130873	0.732593		ADRA1D	-0.134032	0.630086		ADRA1D	-0.448443	1.87411
						ADRA2A	0.200384	1.48009		ADRA2A	0.18637	0.816534		ADRA2A	0.290976	1.0513
						ADRA2B	0.193343	1.32002		ADRA2B	0.0181137	0.37781		ADRA2B	0.0967407	0.508395
						ADRA2C	0.315065	1.28926		ADRA2C	0.247471	0.9145		ADRA2C	0.2601	0.933791
						ADRB1	0.213257	2.19725		ADRB1	0.180437	1.2164		ADRB1	0.268403	1.30068
						ADRB2	-0.077375	0.66126		ADRB2	0.0333151	0.484879		ADRB2	0.480162	2.26064
						ADRB3	0.113104	0.63153		ADRB3	-0.0583938	0.490665		ADRB3	0.0784413	0.53721
						ADRBK1	-0.22755	1.83613		ADRBK1	-0.277396	2.03355		ADRBK1	-0.464202	2.93317
						ADRBK2	1.38129	2.22634		ADRBK2	0.601855	1.38206		ADRBK2	1.65025	2.35748
						ADRM1	-0.137813	0.556134		ADRM1	-0.186252	1.07118		ADRM1	-0.26137	1.49868
						ADSL	-1.06081	2.47737		ADSL	-0.272973	1.00245		ADSL	-1.25308	2.89025
						ADSS	-0.633025	2.73619		ADSS	-0.0801009	0.583608		ADSS	-0.680157	2.25364
						ADSSL1	0.0359279	0.417066		ADSSL1	0.0336287	0.374402		ADSSL1	-0.17268	0.947428
						ADTRP	0.0599688	0.454006		ADTRP	0.0184351	0.32923		ADTRP	0.112513	0.668776
						AEBP1	0.160338	0.760434		AEBP1	-0.0376827	0.385732		AEBP1	0.138338	0.604147
						AEBP2	-0.362046	1.25124		AEBP2	0.00571405	0.309883		AEBP2	-0.210318	1.02009
						AEN	-0.329262	1.66044		AEN	-0.172469	0.799429		AEN	-0.235887	1.24418
						AES	-0.75803	3.02216		AES	-0.384805	1.64992		AES	-0.84027	3.11685
						AFAP1	-0.156427	0.792778		AFAP1	-0.562876	1.67601		AFAP1	-0.665501	2.06704
						AFAP1L1	-0.766667	2.57871		AFAP1L1	0.0878192	0.500707		AFAP1L1	-0.350341	1.26289
						AFAP1L2	-0.0514824	0.410878		AFAP1L2	-0.0745575	0.427975		AFAP1L2	-0.13042	0.562868
						AFF1	0.230992	1.77153		AFF1	0.164621	0.929368		AFF1	0.249967	1.98885
						AFF2	0.349671	1.48359		AFF2	0.370266	1.40111		AFF2	0.397965	1.42797
						AFF3	-0.72761	2.41539		AFF3	0.309938	0.818033		AFF3	0.357303	1.17194
						AFF4	0.424785	2.03835		AFF4	0.223327	1.32454		AFF4	0.414584	2.27828
						AFG3L1P	-0.275139	1.43403		AFG3L1P	0.0272999	0.437701		AFG3L1P	-0.29393	1.04231
						AFG3L2	-0.765777	2.11585		AFG3L2	-0.155806	0.627913		AFG3L2	-0.759555	2.32056
						AFM	0.176966	0.866159		AFM	0.0875446	0.675994		AFM	0.0545476	0.631576
						AFMID	-0.76963	1.98471		AFMID	-0.300314	1.19777		AFMID	-0.961088	2.51291
						AFP	-0.0197469	0.329745		AFP	-0.282668	0.779292		AFP	-0.261572	1.07016
						AFTPH	0.655581	2.58415		AFTPH	0.059848	0.619388		AFTPH	0.370506	2.21797
						AGA	0.0252034	0.377779		AGA	0.375354	1.36706		AGA	-0.309936	0.949632
						AGAP1	0.101562	0.982681		AGAP1	-0.0338134	0.697514		AGAP1	0.178354	1.99117
						AGAP11	-0.0795486	0.914444		AGAP11	0.209446	1.27727		AGAP11	-0.0800126	1.22036
						AGAP2	0.203374	0.984924		AGAP2	0.134413	0.576034		AGAP2	0.327277	1.43521
						AGAP3	0.24272	1.69224		AGAP3	-0.139061	0.79605		AGAP3	0.199773	1.51916
						AGAP4	-0.140909	0.821843		AGAP4	0.288941	1.15895		AGAP4	-0.070444	0.558416
						AGAP5	-0.116532	0.807864		AGAP5	0.334857	1.46449		AGAP5	-0.035486	0.472402
						AGAP6	-0.134868	0.76877		AGAP6	0.270984	1.03052		AGAP6	-0.0662226	0.512301
						AGAP7	-0.12501	0.741545		AGAP7	0.286076	1.10349		AGAP7	-0.0573973	0.50775
						AGBL1	0.114519	0.75705		AGBL1	-0.122193	0.460317		AGBL1	0.0577121	0.425992
						AGBL2	0.0957428	0.707733		AGBL2	0.0371628	0.462819		AGBL2	0.0569937	0.536951
						AGBL3	-0.0906986	0.873751		AGBL3	0.149357	0.668258		AGBL3	-0.108171	0.581832
						AGBL4	0.0263951	0.378105		AGBL4	0.0655989	0.48243		AGBL4	0.123833	0.809411
						AGBL5	-0.064086	0.559826		AGBL5	-0.40705	1.69986		AGBL5	-0.237921	1.39878
						AGER	0.134765	1.22802		AGER	0.0880421	1.38738		AGER	0.17899	0.771103
						AGFG1	0.271717	1.66453		AGFG1	0.10132	1.05173		AGFG1	0.325413	2.82403
						AGFG2	-0.0462251	0.993517		AGFG2	-0.0520063	1.03703		AGFG2	-0.0577905	1.094
						AGGF1	0.0798342	0.950164		AGGF1	0.0647398	0.423244		AGGF1	-0.0481425	0.704315
						AGK	-0.933306	2.90761		AGK	-0.165426	0.925334		AGK	-1.02822	2.29027
						AGL	-0.0107052	0.322241		AGL	-0.100285	0.586856		AGL	-0.0503813	0.438154
						AGMAT	0.0512171	0.575103		AGMAT	0.187151	1.05465		AGMAT	-0.161121	1.03893
						AGMO	0.860407	1.66538		AGMO	0.245453	0.682359		AGMO	0.767237	1.49642
						AGO1	-0.73804	2.35499		AGO1	-0.410469	1.86831		AGO1	-0.769203	3.05536
						AGO2	-0.505839	1.45674		AGO2	-0.133096	0.826017		AGO2	-0.221007	1.57485
						AGO3	-0.362694	1.43848		AGO3	0.024485	0.350817		AGO3	-0.254313	1.22798
						AGO4	-0.0217176	0.393279		AGO4	-0.221459	1.18184		AGO4	-0.0700045	0.596927
						AGPAT1	0.171436	0.993122		AGPAT1	-0.0696596	0.472805		AGPAT1	0.117003	0.8236
						AGPAT2	0.037675	0.372974		AGPAT2	-0.136747	0.920347		AGPAT2	0.0662076	0.835242
						AGPAT3	-0.398678	2.18914		AGPAT3	-0.253054	1.20946		AGPAT3	-0.721007	2.56655
						AGPAT4	0.533515	1.59009		AGPAT4	-0.150488	0.666258		AGPAT4	0.803111	1.96617
						AGPAT4-IT1	0.194029	1.16403		AGPAT4-IT1	0.00748917	0.330208		AGPAT4-IT1	0.267437	1.2808
						AGPAT5	0.787536	2.77072		AGPAT5	0.154395	0.983397		AGPAT5	0.835228	2.65776
						AGPAT6	-0.494489	1.5599		AGPAT6	0.116226	0.52084		AGPAT6	-0.37692	1.40822
						AGPAT9	-0.621674	1.9472		AGPAT9	-0.683423	1.60374		AGPAT9	-0.113974	0.469245
						AGPHD1	-0.0566685	0.666499		AGPHD1	0.0498643	0.422222		AGPHD1	-0.277543	1.33833
						AGPS	-0.260024	1.42759		AGPS	-0.00250317	0.306104		AGPS	-0.487151	2.31095
						AGR2	0.740097	1.89144		AGR2	1.11877	1.96858		AGR2	0.634259	1.98521
						AGR3	0.0558213	0.564914		AGR3	-0.0629617	0.512698		AGR3	-0.097162	0.760552
						AGRN	0.499747	1.87799		AGRN	0.0785649	0.497159		AGRN	0.374442	1.93937
						AGRP	0.180151	0.851521		AGRP	0.114879	0.558561		AGRP	0.237244	0.923767
						AGSK1	0.51225	2.7854		AGSK1	0.0902302	0.991041		AGSK1	0.594373	2.78318
						AGT	0.635997	2.73022		AGT	0.558613	1.4722		AGT	0.713618	1.4024
						AGTPBP1	0.277977	1.48749		AGTPBP1	0.129687	1.90768		AGTPBP1	0.502298	1.53319
						AGTR1	0.140872	0.636711		AGTR1	0.15561	0.555008		AGTR1	0.271256	0.762735
						AGTR2	0.0560908	0.407379		AGTR2	-0.149561	0.686372		AGTR2	0.0633378	0.379486
						AGTRAP	0.216079	0.978304		AGTRAP	-0.0157622	0.40868		AGTRAP	0.0466954	0.584569
						AGXT	0.108961	0.589838		AGXT	0.00728362	0.318185		AGXT	0.106553	0.438986
						AGXT2	0.0882084	1.08858		AGXT2	0.0433375	0.471649		AGXT2	0.107032	1.52573
						AGXT2L1	-0.131507	0.622804		AGXT2L1	-0.136184	0.642989		AGXT2L1	0.0375797	0.709836
						AGXT2L2	-0.347847	2.88444		AGXT2L2	-0.0941348	1.24627		AGXT2L2	-0.362574	2.20308
						AHCTF1	-0.754865	1.87895		AHCTF1	-0.159734	0.655575		AHCTF1	-0.763644	2.23053
						AHCY	-0.990258	2.87991		AHCY	-0.305666	1.22805		AHCY	-1.09165	2.99318
						AHCYL1	0.554285	3.24381		AHCYL1	0.070311	1.13658		AHCYL1	0.664999	3.2491
						AHCYL2	0.0439926	1.47429		AHCYL2	-0.309731	2.27557		AHCYL2	-0.0545987	0.729636
						AHDC1	0.0564881	0.690573		AHDC1	-0.144189	1.18827		AHDC1	-0.0538852	0.602461
						AHI1	0.448725	1.69868		AHI1	0.233796	0.634925		AHI1	0.508173	1.59087
						AHNAK	0.0727969	0.488124		AHNAK	0.0490853	0.635211		AHNAK	0.338016	2.31585
						AHNAK2	0.581402	1.90359		AHNAK2	-0.0811069	0.578698		AHNAK2	0.814618	2.57265
						AHR	1.18734	2.68764		AHR	0.185708	0.789723		AHR	1.2567	2.77538
						AHRR	-0.068217	0.729997		AHRR	0.00612456	0.328919		AHRR	-0.0292811	0.438628
						AHSA1	-0.422087	2.46007		AHSA1	-0.208098	1.34046		AHSA1	-0.653997	2.31947
						AHSA2	-0.438868	1.13681		AHSA2	-0.174604	0.487874		AHSA2	-0.550595	1.14782
						AHSG	-0.020384	0.341881		AHSG	-0.011107	0.326039		AHSG	-0.0100274	0.324285
						AHSP	0.173899	1.30278		AHSP	-0.0194812	0.320926		AHSP	0.135403	0.591437
						AICDA	0.380145	1.27403		AICDA	0.151701	0.613252		AICDA	0.496667	1.52253
						AIDA	0.253415	1.2884		AIDA	-0.0748718	0.498548		AIDA	0.20632	1.09717
						AIF1	0.111403	0.710481		AIF1	0.0461713	0.363648		AIF1	0.0342401	0.407548
						AIF1L	-0.192556	0.844053		AIF1L	-0.124909	0.540583		AIF1L	-0.129905	0.640589
						AIFM1	-0.65917	2.64885		AIFM1	-0.383817	1.66899		AIFM1	-0.913962	2.65527
						AIFM2	0.0136031	0.325088		AIFM2	-0.106434	0.471947		AIFM2	-0.308585	0.9903
						AIFM3	0.0407651	0.478182		AIFM3	0.113692	0.809134		AIFM3	0.0965693	0.559708
						AIG1	0.85215	2.53497		AIG1	-0.350765	1.85034		AIG1	0.449764	1.87587
						AIM1	-0.55469	1.30298		AIM1	-0.492043	1.96041		AIM1	-1.15012	2.85342
						AIM1L	0.328358	1.75864		AIM1L	0.110682	0.891836		AIM1L	0.244671	0.998771
						AIM2	0.705638	1.31154		AIM2	0.593402	0.994422		AIM2	0.718773	1.34929
						AIMP1	-0.327033	1.16065		AIMP1	-0.0701883	0.531591		AIMP1	-0.505459	1.53041
						AIMP2	-0.399398	2.1634		AIMP2	0.196639	1.11094		AIMP2	-0.402122	2.02708
						AIP	-0.228525	0.927265		AIP	-0.334157	1.33118		AIP	-0.473594	1.46158
						AIPL1	0.302084	1.24284		AIPL1	0.183159	0.801929		AIPL1	0.228496	0.828888
						AIRE	0.0960238	0.670703		AIRE	0.101844	0.524625		AIRE	0.0668803	0.382185
						AJAP1	0.125556	0.789531		AJAP1	0.0835154	0.666105		AJAP1	0.149677	0.716597
						AJUBA	-0.381938	2.14033		AJUBA	0.138648	1.0923		AJUBA	-0.382672	1.94438
						AK1	-0.361096	1.21589		AK1	-0.346594	1.19238		AK1	-0.644643	2.4393
						AK2	0.705882	3.19275		AK2	-0.102719	1.26197		AK2	0.594633	2.49245
						AK3	-0.0967394	1.05019		AK3	-0.130107	0.998434		AK3	-0.193216	1.16593
						AK4	0.547537	1.7918		AK4	-0.259456	1.06545		AK4	0.260548	1.25354
						AK5	-3.12468	3.40987		AK5	-1.00906	1.55872		AK5	-1.87461	2.25433
						AK7	0.449123	1.67654		AK7	0.351443	1.19856		AK7	0.420054	1.57015
						AK8	0.300679	1.18935		AK8	0.0105297	0.318716		AK8	0.191459	0.83289
						AKAP1	-0.627353	3.09537		AKAP1	0.0332655	0.402893		AKAP1	-0.45883	2.05789
						AKAP10	-0.249609	0.880299		AKAP10	-0.159301	0.586866		AKAP10	-0.364195	0.96813
						AKAP11	0.0223634	0.336311		AKAP11	0.0794169	0.511047		AKAP11	-0.0641631	0.470213
						AKAP12	0.425706	2.31843		AKAP12	0.174399	1.19191		AKAP12	0.578686	2.5035
						AKAP13	0.71892	2.05567		AKAP13	0.33613	1.36824		AKAP13	0.979662	2.62408
						AKAP14	-0.170984	1.07279		AKAP14	-0.332259	1.10157		AKAP14	-0.153118	0.653345
						AKAP3	0.174642	0.86312		AKAP3	-0.0824207	0.486573		AKAP3	0.157425	0.763312
						AKAP4	0.30886	0.805208		AKAP4	-0.016501	0.320526		AKAP4	0.063531	0.427501
						AKAP5	-0.523551	1.21222		AKAP5	-0.00986148	0.317454		AKAP5	-0.388939	1.17646
						AKAP6	0.534479	1.72363		AKAP6	0.528714	1.81952		AKAP6	0.764982	2.37434
						AKAP7	-0.301943	1.7971		AKAP7	-0.0550525	0.450627		AKAP7	-0.290969	1.79882
						AKAP8	-0.233237	1.07262		AKAP8	-0.157813	0.680112		AKAP8	-0.242254	1.05253
						AKAP8L	0.0660659	0.507309		AKAP8L	-0.0662801	0.51788		AKAP8L	-0.0809481	0.657597
						AKAP9	0.224384	0.470735		AKAP9	0.131446	0.364673		AKAP9	0.194425	0.414882
						AKD1	0.281153	1.48699		AKD1	0.255906	0.756719		AKD1	0.429689	1.85245
						AKIP1	-0.420896	1.44647		AKIP1	-0.21621	0.79686		AKIP1	-0.584169	1.60888
						AKIRIN1	0.415056	2.68886		AKIRIN1	-0.083616	0.621313		AKIRIN1	0.183396	2.15408
						AKIRIN2	0.37042	2.4171		AKIRIN2	-0.13291	0.736978		AKIRIN2	0.498875	1.93825
						AKNA	0.202074	1.31579		AKNA	0.057917	0.76245		AKNA	0.123241	0.612919
						AKNAD1	0.0945214	0.589173		AKNAD1	-0.272144	0.923997		AKNAD1	-0.0749453	0.478576
						AKR1A1	0.754479	2.09314		AKR1A1	-0.0223508	0.338419		AKR1A1	0.659396	2.12211
						AKR1B1	0.20245	0.65896		AKR1B1	0.074762	0.448567		AKR1B1	0.175778	0.812649
						AKR1B10	1.14685	2.78681		AKR1B10	0.553695	1.50409		AKR1B10	1.19385	2.80736
						AKR1C1	1.98039	3.24211		AKR1C1	0.699607	1.91366		AKR1C1	2.24087	3.30729
						AKR1C2	0.528865	2.20505		AKR1C2	0.154279	0.507805		AKR1C2	0.81883	2.18515
						AKR1C3	1.45726	2.43804		AKR1C3	0.3448	1.03845		AKR1C3	2.04233	2.58114
						AKR1C4	0.306697	0.919668		AKR1C4	-0.102276	0.398475		AKR1C4	0.473165	1.63936
						AKR1C6P	0.241377	0.798156		AKR1C6P	0.0186757	0.339265		AKR1C6P	0.25559	0.768589
						AKR1CL1	0.0183351	0.374558		AKR1CL1	0.0335051	0.366661		AKR1CL1	0.000808571	0.302804
						AKR1D1	0.0715224	0.482703		AKR1D1	-0.166963	0.828473		AKR1D1	-0.113361	1.39971
						AKR1E2	-0.390022	1.69339		AKR1E2	-0.455111	1.55318		AKR1E2	-0.649452	1.59843
						AKR7A2	-0.220367	1.60171		AKR7A2	-0.13004	1.0099		AKR7A2	-0.385725	2.51648
						AKR7A2P1	0.139343	1.02579		AKR7A2P1	0.042486	0.351655		AKR7A2P1	0.00857435	0.32596
						AKR7A3	0.20933	1.02862		AKR7A3	0.0180451	0.38181		AKR7A3	0.0780864	0.88928
						AKR7L	0.0418569	0.478025		AKR7L	0.0911806	0.51416		AKR7L	0.196117	0.732669
						AKT1	-0.462274	2.26558		AKT1	-0.430517	1.57624		AKT1	-0.680413	2.68132
						AKT1S1	-0.550711	1.56114		AKT1S1	-0.321242	1.36893		AKT1S1	-0.696691	2.62694
						AKT2	-0.620639	2.25533		AKT2	-0.399339	2.15494		AKT2	-0.644884	2.59155
						AKT3	0.820213	2.54615		AKT3	0.279753	1.29344		AKT3	1.37835	3.06218
						AKTIP	0.639121	1.38417		AKTIP	-0.212523	0.701367		AKTIP	0.243808	0.687653
						ALAD	-0.189925	0.739806		ALAD	-0.335598	1.1984		ALAD	-0.249954	1.24527
						ALAS1	0.254433	3.05056		ALAS1	-0.179647	1.30868		ALAS1	0.197497	1.79937
						ALAS2	0.0158008	0.353307		ALAS2	-0.0135357	0.375928		ALAS2	0.114851	1.1075
						ALB	-0.086754	0.512412		ALB	-0.0153737	0.323193		ALB	-0.0350096	0.384512
						ALCAM	0.644537	2.22235		ALCAM	0.119062	0.935958		ALCAM	0.685779	2.72988
						ALDH16A1	-0.0254267	0.458622		ALDH16A1	0.0552746	0.478265		ALDH16A1	-0.0253705	0.402402
						ALDH18A1	-0.0499139	0.529529		ALDH18A1	-0.373345	1.58315		ALDH18A1	-0.234382	1.12147
						ALDH1A1	0.574958	1.12781		ALDH1A1	0.696237	1.03675		ALDH1A1	0.85175	1.41567
						ALDH1A2	0.147001	1.14724		ALDH1A2	-0.0136664	0.387195		ALDH1A2	0.261369	1.75781
						ALDH1A3	-0.10366	1.01754		ALDH1A3	-0.252434	1.86582		ALDH1A3	-0.44136	3.19754
						ALDH1B1	-1.09916	2.72837		ALDH1B1	-0.139159	0.674219		ALDH1B1	-0.978052	3.06048
						ALDH1L1	0.0999659	0.507553		ALDH1L1	-0.0206828	0.341392		ALDH1L1	0.0761618	0.487079
						ALDH1L2	0.0515792	0.376766		ALDH1L2	0.0883489	0.379522		ALDH1L2	0.179409	0.593123
						ALDH2	0.061792	0.450122		ALDH2	0.232434	0.771218		ALDH2	0.261049	0.870637
						ALDH3A1	0.383852	1.39184		ALDH3A1	0.270899	0.954637		ALDH3A1	0.218785	0.921621
						ALDH3A2	0.593194	2.75373		ALDH3A2	-0.188396	1.64353		ALDH3A2	0.056036	0.727664
						ALDH3B1	-0.0379012	0.533922		ALDH3B1	0.100529	0.936042		ALDH3B1	0.025813	0.378257
						ALDH3B2	0.264946	1.10306		ALDH3B2	0.0617474	0.43953		ALDH3B2	0.235452	0.986972
						ALDH4A1	0.20831	1.24806		ALDH4A1	-0.162265	1.03559		ALDH4A1	0.0294221	0.418189
						ALDH5A1	-1.17693	2.38575		ALDH5A1	-0.152006	0.562516		ALDH5A1	-1.21381	2.27859
						ALDH6A1	0.47331	2.36625		ALDH6A1	-0.118664	0.684888		ALDH6A1	0.185656	1.67294
						ALDH7A1	-0.0917844	0.848666		ALDH7A1	-0.329014	1.75012		ALDH7A1	-0.82867	2.611
						ALDH8A1	0.112061	0.573989		ALDH8A1	-0.0483833	0.399703		ALDH8A1	0.128176	0.622072
						ALDH9A1	-0.285148	1.93042		ALDH9A1	-0.119899	0.779634		ALDH9A1	-0.431794	2.68736
						ALDOA	0.265071	2.07261		ALDOA	-0.121986	1.55504		ALDOA	0.122548	1.38497
						ALDOAP2	0.619418	2.28686		ALDOAP2	-0.0318506	0.398563		ALDOAP2	0.462928	2.13853
						ALDOB	0.116018	0.481208		ALDOB	0.0658359	0.367472		ALDOB	0.0148505	0.319234
						ALDOC	1.7077	2.83682		ALDOC	-0.387372	1.60995		ALDOC	1.09738	2.81709
						ALG1	-0.646046	2.20595		ALG1	-0.184287	0.688306		ALG1	-0.860015	2.47837
						ALG10	-0.817733	1.83033		ALG10	-0.0832282	0.602596		ALG10	-0.530793	2.64526
						ALG10B	-0.805259	1.89295		ALG10B	-0.0860277	0.622706		ALG10B	-0.532101	2.68105
						ALG11	0.177424	1.32411		ALG11	0.141049	0.838412		ALG11	0.164193	1.22448
						ALG12	-0.106186	0.587633		ALG12	-0.106418	0.625984		ALG12	-0.0722054	0.544078
						ALG13	-0.450511	1.98256		ALG13	0.204234	0.82705		ALG13	-0.357132	1.39198
						ALG14	-0.208825	0.90079		ALG14	-0.23164	0.801901		ALG14	-0.403281	1.21695
						ALG1L	-0.410813	1.29741		ALG1L	-0.318136	1.01769		ALG1L	-0.360064	1.29934
						ALG2	0.341697	2.3517		ALG2	-0.0625754	0.468108		ALG2	0.250126	1.31405
						ALG3	-0.0730552	0.467807		ALG3	-0.21045	0.986558		ALG3	0.0161242	0.346872
						ALG5	0.0319915	0.424857		ALG5	-0.0535057	0.455777		ALG5	-0.0995723	0.550772
						ALG6	-0.460782	1.46582		ALG6	0.075889	0.445769		ALG6	-0.403616	0.949533
						ALG8	-0.51611	2.69611		ALG8	-0.364653	1.88013		ALG8	-0.769129	3.2525
						ALG9	-0.611094	2.12992		ALG9	-0.272884	1.10698		ALG9	-0.693568	2.15344
						ALK	-0.0347185	0.37729		ALK	0.599131	1.4908		ALK	0.847561	2.24346
						ALKBH1	-0.195999	1.72858		ALKBH1	-0.309482	1.56412		ALKBH1	-0.358778	0.921814
						ALKBH2	-0.553558	1.82111		ALKBH2	-0.578343	1.83838		ALKBH2	-0.809403	1.87113
						ALKBH3	-0.15441	0.96309		ALKBH3	-0.0874363	0.504888		ALKBH3	-0.276687	1.07129
						ALKBH4	-0.139074	0.641958		ALKBH4	-0.167709	0.76164		ALKBH4	-0.283185	1.13104
						ALKBH5	0.551	2.64657		ALKBH5	-0.207222	1.18247		ALKBH5	0.515864	2.62967
						ALKBH6	-0.148206	0.87114		ALKBH6	-0.267131	1.72342		ALKBH6	-0.387257	2.92586
						ALKBH7	-0.180297	1.23451		ALKBH7	-0.0865627	0.814481		ALKBH7	-0.355241	1.75985
						ALKBH8	-0.557862	2.18346		ALKBH8	0.106915	0.536786		ALKBH8	-0.429602	1.46845
						ALLC	-0.0503079	0.381535		ALLC	0.0723834	0.359211		ALLC	0.120037	0.48726
						ALMS1	-0.752217	1.92097		ALMS1	0.341072	1.25615		ALMS1	-0.482842	2.1428
						ALMS1P	-0.160944	1.39474		ALMS1P	0.132406	0.499116		ALMS1P	-0.0744012	0.643611
						ALOX12	0.160173	0.861893		ALOX12	0.0930283	0.544616		ALOX12	0.240915	0.986036
						ALOX12B	0.188315	1.13669		ALOX12B	0.00725963	0.319933		ALOX12B	0.194623	1.23168
						ALOX12P2	-0.0479429	0.460343		ALOX12P2	0.117226	0.812412		ALOX12P2	-0.192418	1.48006
						ALOX15	0.304682	1.6091		ALOX15	0.0677867	0.496585		ALOX15	0.124526	0.631576
						ALOX15B	0.262547	1.09921		ALOX15B	0.0571315	0.595932		ALOX15B	0.276277	1.04585
						ALOX5	0.505505	1.59716		ALOX5	0.562875	1.44652		ALOX5	0.784691	2.09325
						ALOX5AP	-0.0379972	0.390287		ALOX5AP	-0.129532	0.671827		ALOX5AP	-0.0689689	0.436773
						ALOXE3	-0.0194069	0.390802		ALOXE3	-0.18821	1.00828		ALOXE3	0.147295	1.0193
						ALPI	0.00232658	0.309308		ALPI	0.0045947	0.313048		ALPI	-0.0420019	0.420289
						ALPK1	0.775062	2.58464		ALPK1	0.444418	1.95937		ALPK1	0.675722	2.28461
						ALPK2	0.143	0.789232		ALPK2	0.014619	0.326623		ALPK2	0.023852	0.353242
						ALPK3	0.273121	1.00658		ALPK3	0.269778	0.798495		ALPK3	0.265489	0.7286
						ALPL	-0.201081	2.19045		ALPL	0.196082	0.664656		ALPL	0.00418655	0.31476
						ALPP	-0.0472644	0.40961		ALPP	-0.179298	0.57582		ALPP	-0.111982	0.559258
						ALPPL2	0.110623	1.19425		ALPPL2	0.0247811	0.334683		ALPPL2	0.0138276	0.3192
						ALS2	0.299177	1.6052		ALS2	0.236299	1.503		ALS2	0.204507	0.842782
						ALS2CL	0.205397	1.13776		ALS2CL	-0.0257538	0.385811		ALS2CL	0.18507	1.07281
						ALS2CR11	0.0125108	0.361918		ALS2CR11	0.121236	0.845595		ALS2CR11	0.0417407	0.495401
						ALS2CR12	0.296958	1.58934		ALS2CR12	0.00716372	0.310275		ALS2CR12	0.255266	1.12539
						ALS2CR8	-0.198249	0.933645		ALS2CR8	0.597803	1.24534		ALS2CR8	-0.210181	0.607753
						ALX1	0.124443	1.11117		ALX1	-0.024859	0.33526		ALX1	-0.011719	0.329121
						ALX3	0.362422	1.19081		ALX3	0.178793	0.598842		ALX3	0.318102	0.913535
						ALX4	0.321485	1.02007		ALX4	0.21763	0.677465		ALX4	0.297092	0.697237
						ALYREF	-1.51943	3.25044		ALYREF	-0.479973	1.63577		ALYREF	-1.7985	3.28674
						AMACR	-0.460236	2.71676		AMACR	-0.833062	1.93852		AMACR	-1.2563	2.72981
						AMBN	0.377494	1.44457		AMBN	0.34392	1.13192		AMBN	0.391155	1.61391
						AMBP	0.115605	0.804205		AMBP	0.106307	1.55873		AMBP	0.205637	0.772281
						AMBRA1	-0.158997	2.20157		AMBRA1	-0.10017	0.859983		AMBRA1	-0.260889	2.7973
						AMD1	0.801516	2.35175		AMD1	-0.063649	0.515257		AMD1	0.612414	2.29056
						AMDHD1	0.0197238	0.354363		AMDHD1	0.0289313	0.376935		AMDHD1	0.0800198	0.613646
						AMDHD2	0.364462	2.21201		AMDHD2	0.0784844	1.10101		AMDHD2	0.412465	2.71299
						AMELX	-0.0100019	0.318392		AMELX	-0.0369292	0.349586		AMELX	0.037988	0.366716
						AMELY	0.118943	0.895352		AMELY	-0.0761979	0.492814		AMELY	0.0380339	0.378846
						AMER1	-0.217705	1.4386		AMER1	0.0510496	0.387917		AMER1	-0.27158	1.4171
						AMER2	0.166125	0.722061		AMER2	0.125516	0.530124		AMER2	0.282809	0.8302
						AMER3	0.0244049	0.37797		AMER3	0.12317	0.923944		AMER3	0.200852	0.982874
						AMFR	0.31468	1.27677		AMFR	-0.000154152	0.301403		AMFR	0.0759472	0.590401
						AMH	0.273173	1.88383		AMH	0.116409	1.07984		AMH	0.2195	0.947203
						AMHR2	0.220357	1.25718		AMHR2	-0.00123039	0.303694		AMHR2	0.28311	1.04294
						AMICA1	-0.0042462	0.308159		AMICA1	-0.00868085	0.309448		AMICA1	0.125546	0.491187
						AMIGO1	-0.0212022	0.395421		AMIGO1	0.114849	0.807628		AMIGO1	-0.118926	0.451508
						AMIGO2	1.01337	2.8282		AMIGO2	0.0669372	0.634945		AMIGO2	0.623392	2.29622
						AMIGO3	0.240452	1.94723		AMIGO3	0.098567	0.849031		AMIGO3	0.042126	0.607427
						AMMECR1	-0.306494	0.900078		AMMECR1	-0.0503365	0.454854		AMMECR1	-0.0552657	0.529338
						AMMECR1L	0.0610124	0.421363		AMMECR1L	-0.131223	0.630817		AMMECR1L	0.020438	0.339221
						AMN	0.127045	0.779695		AMN	0.0694871	0.508028		AMN	0.0973422	0.49016
						AMN1	1.30323	2.60626		AMN1	0.396989	1.33069		AMN1	1.10095	2.47497
						AMOT	0.250741	1.53915		AMOT	0.139611	0.531747		AMOT	0.357901	1.13894
						AMOTL1	0.488094	1.86593		AMOTL1	0.397473	1.38869		AMOTL1	0.879923	2.2828
						AMOTL2	0.0357769	0.446585		AMOTL2	0.127218	0.674575		AMOTL2	0.117019	1.14371
						AMPD1	-0.00319562	0.322088		AMPD1	0.096757	0.451891		AMPD1	0.16367	1.19607
						AMPD2	0.37128	1.76821		AMPD2	-0.0588168	0.452966		AMPD2	0.348238	1.65643
						AMPD3	-0.154653	1.39096		AMPD3	-0.374605	1.79758		AMPD3	-0.548165	2.36673
						AMPH	0.135943	1.05212		AMPH	0.0649841	0.47265		AMPH	0.193118	1.12213
						AMT	0.257055	1.38302		AMT	0.216264	1.26658		AMT	0.221569	0.72124
						AMTN	0.192499	1.34737		AMTN	0.0718251	0.556704		AMTN	0.128878	0.744474
						AMY1A	0.746265	2.2099		AMY1A	1.01966	1.9548		AMY1A	1.20157	2.73309
						AMY2A	0.896233	2.09621		AMY2A	1.32023	1.87569		AMY2A	1.42588	2.4684
						AMY2B	0.364485	2.24414		AMY2B	0.373825	1.91579		AMY2B	0.459648	1.7382
						AMZ1	0.155002	0.927053		AMZ1	0.0301743	0.483264		AMZ1	0.15145	0.913534
						AMZ2	-0.295614	1.65345		AMZ2	-0.0183266	0.355259		AMZ2	-0.479194	2.41795
						AMZ2P1	-0.31512	0.772599		AMZ2P1	0.0597648	0.376323		AMZ2P1	-0.726789	1.22692
						ANAPC1	-1.41652	3.19955		ANAPC1	-0.503849	1.71316		ANAPC1	-1.47677	3.20373
						ANAPC10	-0.13	0.798541		ANAPC10	0.232854	0.760915		ANAPC10	-0.189576	0.806305
						ANAPC11	0.18187	0.82745		ANAPC11	-0.0801454	0.801493		ANAPC11	-0.0274115	0.472611
						ANAPC15	-0.133233	0.5338		ANAPC15	-0.0526843	0.424218		ANAPC15	-0.315851	2.03187
						ANAPC16	-0.50784	1.60215		ANAPC16	0.166788	0.649975		ANAPC16	-0.640721	2.2108
						ANAPC2	-0.0213411	0.381537		ANAPC2	-0.0550098	0.485765		ANAPC2	-0.15542	0.980454
						ANAPC4	-0.832182	1.99282		ANAPC4	-0.302846	1.27108		ANAPC4	-0.834207	1.76342
						ANAPC5	-0.406838	2.77541		ANAPC5	-0.170288	0.812514		ANAPC5	-0.640721	2.33893
						ANAPC7	-1.03675	3.13326		ANAPC7	-0.264601	1.25141		ANAPC7	-1.10532	3.00518
						ANG	0.651241	2.65208		ANG	0.13654	0.773826		ANG	0.74915	2.91542
						ANGEL1	-0.705002	2.86567		ANGEL1	-0.120405	1.05297		ANGEL1	-0.574841	2.18654
						ANGEL2	-0.939637	2.31275		ANGEL2	0.146787	0.597551		ANGEL2	-0.858757	2.14256
						ANGPT1	0.218796	0.920434		ANGPT1	0.197915	0.693636		ANGPT1	0.362056	1.15411
						ANGPT2	0.00377491	0.307095		ANGPT2	-0.120267	0.567357		ANGPT2	-0.0801666	0.500927
						ANGPT4	0.140629	0.904836		ANGPT4	0.440516	1.42773		ANGPT4	0.494613	1.74198
						ANGPTL1	0.0401637	0.37211		ANGPTL1	0.0839547	0.435039		ANGPTL1	-0.032383	0.348278
						ANGPTL2	-0.111792	1.08893		ANGPTL2	0.203629	0.997291		ANGPTL2	0.14117	0.57989
						ANGPTL3	-0.0112608	0.317081		ANGPTL3	0.0640831	0.435232		ANGPTL3	-0.0415007	0.413539
						ANGPTL4	2.58531	3.76191		ANGPTL4	-0.0348052	0.395067		ANGPTL4	2.25297	4.20913
						ANGPTL5	0.0701276	0.676213		ANGPTL5	0.107303	0.983306		ANGPTL5	0.0540734	0.605224
						ANGPTL6	0.340316	2.56137		ANGPTL6	0.063969	0.778781		ANGPTL6	0.356161	2.41928
						ANGPTL7	-0.0163056	0.349234		ANGPTL7	0.00939176	0.316544		ANGPTL7	-0.0742353	0.379716
						ANK1	-0.0313777	0.433924		ANK1	0.0776217	0.577778		ANK1	0.0374799	0.382727
						ANK2	-0.295059	1.36026		ANK2	0.464473	1.26665		ANK2	0.5497	1.50075
						ANK3	0.516604	2.53305		ANK3	0.255006	1.37214		ANK3	0.501093	3.08506
						ANKAR	-0.0925955	0.836908		ANKAR	-0.105659	0.505365		ANKAR	-0.300942	0.913561
						ANKDD1A	0.197401	1.02041		ANKDD1A	0.21392	1.06624		ANKDD1A	0.188059	1.12555
						ANKEF1	0.145722	0.6169		ANKEF1	1.09895	1.64834		ANKEF1	0.235817	0.989195
						ANKFN1	0.179795	0.965874		ANKFN1	0.160671	0.557582		ANKFN1	0.168424	0.832704
						ANKFY1	-0.560609	2.05995		ANKFY1	-0.215349	1.00817		ANKFY1	-0.685735	2.51928
						ANKH	-0.249937	1.76753		ANKH	0.524435	1.60672		ANKH	0.790712	2.59195
						ANKHD1-EIF4EBP3	0.160906	1.17672		ANKHD1-EIF4EBP3	0.181861	1.71987		ANKHD1-EIF4EBP3	0.218573	2.3289
						ANKIB1	0.335527	2.18221		ANKIB1	0.0154603	0.345064		ANKIB1	0.38505	2.74027
						ANKK1	0.211794	1.7239		ANKK1	0.135433	0.894137		ANKK1	0.226568	1.37245
						ANKLE1	-0.0524536	0.812096		ANKLE1	0.0292155	0.452849		ANKLE1	-0.178305	2.26346
						ANKLE2	-0.378119	1.81705		ANKLE2	-0.186518	1.32499		ANKLE2	-0.48098	2.79064
						ANKMY1	-0.0450387	0.760039		ANKMY1	0.0046241	0.348131		ANKMY1	0.0462967	0.36685
						ANKMY2	0.885323	2.38055		ANKMY2	-0.0984619	0.673311		ANKMY2	0.505611	1.94688
						ANKRA2	0.00972606	0.319055		ANKRA2	0.122431	0.498097		ANKRA2	-0.14711	0.539852
						ANKRD1	0.842328	1.4034		ANKRD1	1.31512	1.43761		ANKRD1	1.36994	1.80882
						ANKRD10	0.256274	1.01892		ANKRD10	-0.118917	0.68018		ANKRD10	0.247413	1.49485
						ANKRD11	0.333661	0.752899		ANKRD11	-0.261523	0.655037		ANKRD11	0.123977	0.413755
						ANKRD12	0.426178	0.843931		ANKRD12	0.326861	0.586962		ANKRD12	0.652728	0.973485
						ANKRD13A	-0.679367	2.22752		ANKRD13A	-0.786784	2.41039		ANKRD13A	-0.852981	3.10977
						ANKRD13B	-0.0887745	0.765368		ANKRD13B	-0.183264	0.910164		ANKRD13B	-0.124606	1.06819
						ANKRD13C	0.520508	2.54891		ANKRD13C	0.0229612	0.407654		ANKRD13C	0.497706	2.2456
						ANKRD13D	0.242046	1.82687		ANKRD13D	-0.153945	0.982963		ANKRD13D	0.0681741	0.705689
						ANKRD16	0.0827611	0.701593		ANKRD16	-0.231356	0.773536		ANKRD16	-0.276598	1.47968
						ANKRD17	-0.144646	0.84331		ANKRD17	0.0844286	0.811882		ANKRD17	-0.0351804	0.556792
						ANKRD18A	-1.20583	2.45578		ANKRD18A	-0.0752551	0.406172		ANKRD18A	-1.37769	2.91493
						ANKRD18DP	-0.160952	0.660304		ANKRD18DP	-0.252812	0.81618		ANKRD18DP	-0.287089	0.860925
						ANKRD19P	-0.111457	0.773763		ANKRD19P	-0.0612885	1.69465		ANKRD19P	-0.0942038	1.3366
						ANKRD2	0.1569	1.36417		ANKRD2	0.0897494	0.822905		ANKRD2	0.0276832	0.356303
						ANKRD20A1	0.236382	1.08898		ANKRD20A1	1.07071	1.93719		ANKRD20A1	1.05045	2.33396
						ANKRD20A11P	0.346924	1.20934		ANKRD20A11P	0.610572	1.36438		ANKRD20A11P	0.436242	1.21531
						ANKRD20A19P	0.22492	1.01608		ANKRD20A19P	0.168906	0.637436		ANKRD20A19P	0.098147	0.549476
						ANKRD20A2	0.246238	1.05274		ANKRD20A2	1.19628	1.87984		ANKRD20A2	1.09843	2.30246
						ANKRD20A3	0.231407	1.10918		ANKRD20A3	1.05785	1.97448		ANKRD20A3	1.05709	2.4078
						ANKRD20A5P	0.310528	0.87983		ANKRD20A5P	0.633043	1.1342		ANKRD20A5P	0.382252	0.958035
						ANKRD20A8P	0.537752	1.40168		ANKRD20A8P	1.70168	1.81645		ANKRD20A8P	1.66469	2.28634
						ANKRD20A9P	0.195513	0.641179		ANKRD20A9P	0.0998453	0.463314		ANKRD20A9P	0.4189	1.18952
						ANKRD22	0.795431	2.08077		ANKRD22	0.0423324	0.391825		ANKRD22	0.82342	2.06321
						ANKRD23	0.038755	0.527741		ANKRD23	0.169411	1.25863		ANKRD23	0.148154	1.442
						ANKRD24	0.177397	1.02882		ANKRD24	0.0696263	0.472951		ANKRD24	0.216627	1.09489
						ANKRD26	-0.71082	1.94497		ANKRD26	-0.0851406	0.446885		ANKRD26	-0.744971	1.11207
						ANKRD26P1	0.133847	0.905004		ANKRD26P1	0.087635	0.466377		ANKRD26P1	0.014034	0.344361
						ANKRD27	0.234592	1.71672		ANKRD27	0.146777	0.881375		ANKRD27	0.216084	1.45998
						ANKRD28	-0.159736	0.909785		ANKRD28	0.176226	0.907718		ANKRD28	-0.143805	1.0574
						ANKRD29	2.21282	3.72625		ANKRD29	0.664162	2.18287		ANKRD29	2.15076	3.69096
						ANKRD30A	0.392231	0.824891		ANKRD30A	0.137637	0.423917		ANKRD30A	0.0674271	0.377645
						ANKRD30B	0.851052	1.62801		ANKRD30B	0.579428	1.09257		ANKRD30B	0.617609	1.3718
						ANKRD30BL	0.188491	1.5364		ANKRD30BL	0.01697	0.335148		ANKRD30BL	-0.173723	1.03834
						ANKRD30BP2	0.247646	1.52413		ANKRD30BP2	0.17174	0.99572		ANKRD30BP2	0.0832159	0.622637
						ANKRD30BP3	0.0336944	0.430586		ANKRD30BP3	-0.0908943	0.616786		ANKRD30BP3	-0.0904129	0.70155
						ANKRD31	-0.0646183	0.657962		ANKRD31	-0.0702957	0.356838		ANKRD31	-0.294109	2.37146
						ANKRD32	-1.1284	2.18235		ANKRD32	-0.216884	0.746473		ANKRD32	-1.15447	1.74203
						ANKRD33	0.00152138	0.30362		ANKRD33	-0.0280321	0.336998		ANKRD33	0.0319349	0.340646
						ANKRD33B	0.0252202	0.386478		ANKRD33B	-0.0697941	0.585266		ANKRD33B	0.0780158	0.539559
						ANKRD34A	0.625941	1.87459		ANKRD34A	-0.0602339	0.422727		ANKRD34A	0.435386	1.34434
						ANKRD34B	-0.0947194	0.521276		ANKRD34B	-0.0726558	0.398208		ANKRD34B	-0.108283	0.436852
						ANKRD34C	0.344332	0.937008		ANKRD34C	0.213001	0.586016		ANKRD34C	0.258361	0.765332
						ANKRD35	0.261179	1.2842		ANKRD35	0.145039	0.645818		ANKRD35	0.0948318	0.694377
						ANKRD36	-1.19404	2.56206		ANKRD36	0.265983	0.65522		ANKRD36	-0.650597	1.70568
						ANKRD36B	-1.16679	2.61748		ANKRD36B	0.349172	1.35527		ANKRD36B	-0.548825	2.06336
						ANKRD36BP1	-0.443277	1.72387		ANKRD36BP1	-0.37181	1.70503		ANKRD36BP1	-0.638219	1.31484
						ANKRD37	0.761235	2.11803		ANKRD37	0.032854	0.36598		ANKRD37	0.596418	1.95439
						ANKRD39	-0.185004	0.82251		ANKRD39	-0.174124	1.99233		ANKRD39	-0.367981	2.46503
						ANKRD40	-0.107926	1.02022		ANKRD40	0.0133628	0.497044		ANKRD40	0.11289	1.4317
						ANKRD42	0.175701	1.0955		ANKRD42	-0.143826	0.791829		ANKRD42	-0.0198614	0.364523
						ANKRD44	0.240908	1.05866		ANKRD44	0.614598	1.44633		ANKRD44	0.755757	2.12645
						ANKRD45	0.219539	0.992765		ANKRD45	0.153609	0.856695		ANKRD45	0.271703	0.809432
						ANKRD46	-0.0874803	0.611193		ANKRD46	0.0909135	0.513604		ANKRD46	0.0286988	0.346741
						ANKRD49	0.242479	0.659594		ANKRD49	0.264606	0.549582		ANKRD49	0.135434	0.477563
						ANKRD50	-0.26109	1.0745		ANKRD50	0.358522	1.3037		ANKRD50	0.0148218	0.393433
						ANKRD52	-0.517239	1.54214		ANKRD52	-0.306446	0.936924		ANKRD52	-0.443591	2.28649
						ANKRD53	0.298613	0.770131		ANKRD53	0.0992034	0.390812		ANKRD53	0.206736	0.516465
						ANKRD54	-0.131736	0.878146		ANKRD54	-0.127492	0.811087		ANKRD54	-0.323764	1.29803
						ANKRD55	0.0717099	0.504971		ANKRD55	0.0191849	0.331192		ANKRD55	0.159984	0.796794
						ANKRD6	-0.214591	1.1368		ANKRD6	0.329097	1.13134		ANKRD6	0.169782	0.89078
						ANKRD7	0.191638	1.66363		ANKRD7	0.0496869	0.733223		ANKRD7	0.103376	1.13122
						ANKRD9	0.397351	1.66404		ANKRD9	-0.131649	0.773548		ANKRD9	0.345194	2.3766
						ANKS1A	0.0760973	0.730902		ANKS1A	-0.149391	1.64633		ANKS1A	0.0804563	1.53243
						ANKS1B	-0.0274687	0.404041		ANKS1B	0.0802923	0.468483		ANKS1B	0.184366	1.25011
						ANKS3	0.0833188	0.961844		ANKS3	0.00976223	0.350428		ANKS3	0.0423878	0.666098
						ANKS4B	0.384471	1.41487		ANKS4B	0.0827709	0.779738		ANKS4B	0.306693	1.53508
						ANKS6	-0.50121	2.20743		ANKS6	0.0834259	0.504061		ANKS6	-0.153782	0.757745
						ANKZF1	1.21037	2.7718		ANKZF1	-0.165029	0.708311		ANKZF1	0.967599	2.56368
						ANLN	-4.34463	3.1924		ANLN	-1.65949	1.99773		ANLN	-4.2015	4.00546
						ANO1	-3.05908	3.35993		ANO1	-0.0975102	0.782952		ANO1	-2.22804	2.7891
						ANO10	0.449736	2.50648		ANO10	-0.0581817	0.532312		ANO10	0.461527	2.54836
						ANO2	0.0501039	0.473415		ANO2	-0.109003	0.672944		ANO2	-0.078647	0.544905
						ANO3	0.117341	0.474486		ANO3	0.0497479	0.384803		ANO3	0.229683	0.734194
						ANO4	0.197416	0.809223		ANO4	0.0185176	0.333489		ANO4	0.0048113	0.312473
						ANO5	0.0374623	0.424999		ANO5	-0.0541361	0.42975		ANO5	-0.121894	0.791172
						ANO6	0.151231	1.45628		ANO6	0.307724	1.6048		ANO6	0.345329	2.26045
						ANO7	0.00221823	0.327338		ANO7	-0.11935	1.47967		ANO7	0.0462971	0.615205
						ANO8	0.572422	2.86912		ANO8	0.275696	1.364		ANO8	0.595044	3.03754
						ANO9	0.0805405	0.855818		ANO9	-0.149585	1.08888		ANO9	-0.0161171	0.339174
						ANP32A	-0.480475	2.00215		ANP32A	-0.0168753	0.329562		ANP32A	-0.412771	1.80901
						ANP32A-IT1	-0.162354	0.560628		ANP32A-IT1	0.0727196	0.410475		ANP32A-IT1	-0.183331	0.576037
						ANP32B	-0.876409	2.21315		ANP32B	0.0492136	0.376537		ANP32B	-0.949231	2.28609
						ANP32C	-0.118109	1.32042		ANP32C	-0.018444	0.373703		ANP32C	-0.142155	0.949908
						ANP32D	-0.325289	1.0208		ANP32D	-0.234972	0.790824		ANP32D	-0.100935	0.637295
						ANP32E	-0.902942	2.08559		ANP32E	-0.159511	0.788057		ANP32E	-0.965745	2.84621
						ANPEP	-1.13697	2.91536		ANPEP	-1.75809	2.29094		ANPEP	-1.36398	3.15614
						ANTXR1	-0.417771	2.3548		ANTXR1	-0.260441	1.57576		ANTXR1	-0.433638	2.31951
						ANTXR2	-0.0511142	0.665713		ANTXR2	-0.42108	1.90235		ANTXR2	0.234405	1.69191
						ANTXRL	0.0817923	1.2276		ANTXRL	0.196381	1.34323		ANTXRL	0.172162	0.927651
						ANXA1	0.782337	2.28993		ANXA1	0.424589	1.9677		ANXA1	1.22112	3.04132
						ANXA10	-0.45533	1.1893		ANXA10	-1.2681	1.88181		ANXA10	-0.378413	0.760677
						ANXA11	0.126824	1.60433		ANXA11	0.0728939	0.872807		ANXA11	0.236644	1.89309
						ANXA13	0.154233	0.776001		ANXA13	0.0319338	0.358166		ANXA13	-0.0117553	0.326989
						ANXA2	-0.34261	1.62499		ANXA2	-0.363009	1.41939		ANXA2	-0.30413	1.82085
						ANXA2P1	-0.143631	0.669528		ANXA2P1	-0.32758	0.922206		ANXA2P1	-0.0697358	0.463093
						ANXA2P2	-0.310939	1.89667		ANXA2P2	-0.423813	1.82973		ANXA2P2	-0.285354	1.58362
						ANXA2P3	0.157557	1.18679		ANXA2P3	-0.188311	0.810578		ANXA2P3	0.119134	0.765518
						ANXA2R	-0.480997	1.89006		ANXA2R	-0.146452	0.886309		ANXA2R	-0.977627	2.08562
						ANXA3	-0.807879	2.26137		ANXA3	-0.198023	2.00703		ANXA3	-0.958999	2.4791
						ANXA4	-0.00153225	0.304276		ANXA4	-0.0504004	0.447637		ANXA4	-0.131378	0.83447
						ANXA5	-0.0080069	0.333106		ANXA5	-0.203783	1.37219		ANXA5	0.109074	1.09286
						ANXA6	0.0652759	0.625482		ANXA6	-0.0286483	0.414861		ANXA6	0.123933	0.94676
						ANXA7	0.0988077	0.775142		ANXA7	0.094689	0.609589		ANXA7	0.0292538	0.414991
						ANXA8	0.196148	1.38591		ANXA8	0.0435222	0.478253		ANXA8	0.0745771	0.584363
						ANXA8L1	0.127962	0.767668		ANXA8L1	-0.021113	0.344088		ANXA8L1	0.175366	0.853704
						ANXA8L2	0.184668	1.50543		ANXA8L2	0.038272	0.46868		ANXA8L2	0.0398028	0.44138
						ANXA9	0.239196	1.06598		ANXA9	0.0909531	0.490292		ANXA9	0.344178	0.861135
						AOAH	0.243449	1.46786		AOAH	0.142461	0.761599		AOAH	0.142054	0.855618
						AOC2	0.444438	1.36518		AOC2	0.0158491	0.324262		AOC2	0.531397	1.70503
						AOC3	0.402898	0.817484		AOC3	0.215151	0.518866		AOC3	0.098891	0.415646
						AOX1	-1.77408	3.4451		AOX1	-0.226147	1.29007		AOX1	-0.629745	2.29037
						AP1AR	0.72106	2.69169		AP1AR	0.553875	1.58174		AP1AR	0.770361	2.64891
						AP1B1	-0.252132	1.72399		AP1B1	-0.389082	1.74475		AP1B1	-0.507976	2.13485
						AP1G1	-0.331309	2.11867		AP1G1	-0.160302	1.01068		AP1G1	-0.359317	2.33042
						AP1G2	-0.273934	1.57805		AP1G2	0.210386	0.857018		AP1G2	-0.210166	0.852188
						AP1M1	-0.542483	2.29836		AP1M1	-0.45634	1.73282		AP1M1	-0.68426	2.71453
						AP1M2	0.0886998	0.511525		AP1M2	0.0338402	0.33083		AP1M2	-0.113406	0.622894
						AP1S1	0.295898	1.64975		AP1S1	-0.136248	1.12226		AP1S1	0.179483	1.42186
						AP1S2	-0.194388	2.00051		AP1S2	-0.246007	1.54684		AP1S2	0.377305	2.17367
						AP1S3	-0.656404	1.6748		AP1S3	-0.563553	1.35402		AP1S3	-0.824879	1.76184
						AP2A1	0.116118	1.50064		AP2A1	-0.221324	1.68425		AP2A1	-0.020976	0.683426
						AP2A2	-0.256981	1.62567		AP2A2	-0.307677	1.38751		AP2A2	-0.431411	2.06052
						AP2B1	-0.88699	2.6509		AP2B1	-0.120807	0.825941		AP2B1	-0.803007	2.92856
						AP2M1	-0.145635	1.03979		AP2M1	-0.395748	2.35657		AP2M1	-0.307081	2.51545
						AP2S1	0.141958	0.863206		AP2S1	-0.0332474	0.485132		AP2S1	0.0351504	0.548161
						AP3B1	-0.197518	1.95131		AP3B1	-0.0619707	0.620496		AP3B1	-0.167537	1.06073
						AP3B2	0.0865146	0.75779		AP3B2	0.0566318	0.569463		AP3B2	0.233557	0.815544
						AP3D1	0.441726	3.0174		AP3D1	0.00465636	0.314253		AP3D1	0.38165	3.15609
						AP3M1	-0.36758	2.46529		AP3M1	-0.105721	0.720037		AP3M1	-0.391334	2.40928
						AP3M2	0.0686155	0.449532		AP3M2	0.2453	0.988181		AP3M2	0.135898	0.737985
						AP3S1	0.605888	2.51658		AP3S1	-0.146692	0.568421		AP3S1	0.575159	2.92913
						AP3S2	0.0526802	0.604509		AP3S2	-0.105916	0.875693		AP3S2	-0.101409	0.672833
						AP4B1	-0.616296	3.09396		AP4B1	0.135	0.877318		AP4B1	-0.693482	2.24814
						AP4E1	-0.344936	1.33001		AP4E1	0.0146098	0.313999		AP4E1	-0.412155	1.4799
						AP4M1	-0.168607	1.41174		AP4M1	-0.241542	1.39556		AP4M1	-0.392928	2.25964
						AP4S1	-0.0663688	0.398143		AP4S1	-0.0519865	0.351958		AP4S1	-0.267928	0.746781
						AP5B1	-0.138693	0.787593		AP5B1	-0.0442285	0.418053		AP5B1	-0.0590184	0.428001
						AP5M1	-0.335911	1.78798		AP5M1	0.224193	0.975539		AP5M1	-0.240453	1.45293
						AP5S1	-0.483268	1.62324		AP5S1	-0.252537	0.68014		AP5S1	-0.625942	1.85873
						AP5Z1	0.2992	1.42241		AP5Z1	0.139677	0.92948		AP5Z1	0.327126	1.91452
						APAF1	-0.402037	1.08841		APAF1	-0.255329	1.10723		APAF1	-0.303032	1.62525
						APBA1	-0.0109989	0.326439		APBA1	0.195119	1.05348		APBA1	0.0575797	0.420115
						APBA2	-0.778171	2.51244		APBA2	-0.372371	1.32355		APBA2	-0.748703	2.12933
						APBA3	0.0209723	0.366672		APBA3	-0.147562	0.759692		APBA3	-0.0527788	0.520658
						APBB1	-0.408892	2.14594		APBB1	-0.290298	1.86927		APBB1	-0.498421	2.07188
						APBB1IP	0.136509	2.25387		APBB1IP	0.141415	0.916081		APBB1IP	0.0296119	0.365632
						APBB2	0.821836	2.66615		APBB2	0.21079	1.05354		APBB2	1.23465	3.01986
						APBB3	0.116883	0.693325		APBB3	-0.0511818	0.395657		APBB3	-0.0364565	0.388518
						APC	-0.128199	0.553527		APC	0.0261003	0.336047		APC	-0.0530697	0.436001
						APC2	0.127822	0.620748		APC2	0.0876682	0.448049		APC2	0.221635	0.626259
						APCDD1	0.229776	1.00864		APCDD1	0.0992513	0.515857		APCDD1	0.181891	0.589887
						APCDD1L	-0.457524	1.27983		APCDD1L	0.149125	0.697193		APCDD1L	0.120581	0.580047
						APCS	0.0537064	0.53601		APCS	-0.0600124	0.68503		APCS	0.13237	0.840878
						APEH	-0.237789	0.919998		APEH	-0.493741	1.79748		APEH	-0.548531	2.67645
						APEX1	-0.769484	1.67029		APEX1	-0.246402	1.86171		APEX1	-0.895917	2.82557
						APEX2	-0.384245	1.33991		APEX2	-0.398639	1.42337		APEX2	-0.593631	2.62161
						APH1A	-0.250919	1.02595		APH1A	-0.263005	2.21433		APH1A	-0.245177	1.06047
						APH1B	0.198181	1.10433		APH1B	-0.128632	0.631907		APH1B	-0.136155	0.801208
						API5	-0.380892	1.90137		API5	-0.111486	1.00659		API5	-0.409044	2.62342
						APIP	-0.539245	1.77382		APIP	-0.00492012	0.304864		APIP	-0.355207	1.11763
						APITD1-CORT	-0.14215	0.661263		APITD1-CORT	-0.0754948	0.590252		APITD1-CORT	-0.225384	1.3501
						APLF	0.111745	1.92009		APLF	0.152994	2.13566		APLF	0.272488	1.58422
						APLN	-0.232719	1.31134		APLN	-0.133354	0.70075		APLN	-0.163227	0.962176
						APLNR	0.238092	2.04796		APLNR	0.0822087	0.703106		APLNR	0.214767	0.624417
						APLP1	0.747988	2.01785		APLP1	-0.453008	1.38751		APLP1	0.308766	1.29093
						APLP2	0.470322	2.75918		APLP2	-0.109522	1.10471		APLP2	0.402244	3.21267
						APMAP	0.0613278	0.490245		APMAP	0.0660171	0.458761		APMAP	0.0573309	0.471246
						APOA1	0.193547	1.03049		APOA1	0.0681392	0.530745		APOA1	0.197245	0.708081
						APOA1BP	-0.268977	1.1227		APOA1BP	-0.0608499	0.581572		APOA1BP	-0.641858	2.48996
						APOA2	-0.056766	0.629336		APOA2	-0.0270532	0.409006		APOA2	0.00514466	0.320424
						APOA4	0.0325891	0.364845		APOA4	-0.0353323	0.515885		APOA4	0.0737496	0.626451
						APOA5	0.078469	0.463484		APOA5	0.0474603	0.371645		APOA5	0.174263	0.708004
						APOB	0.181658	1.48264		APOB	-0.113532	0.892466		APOB	0.085359	0.524928
						APOBEC1	0.0905554	0.410045		APOBEC1	0.193135	0.519756		APOBEC1	0.287588	0.642579
						APOBEC2	0.00370273	0.30506		APOBEC2	-0.0871964	0.385713		APOBEC2	0.108666	0.390525
						APOBEC3A	0.0557387	0.533714		APOBEC3A	0.0923441	0.681373		APOBEC3A	0.0919273	0.616994
						APOBEC3B	-1.28786	2.77334		APOBEC3B	-0.522521	1.38189		APOBEC3B	-1.14752	2.75755
						APOBEC3C	-0.643077	2.47538		APOBEC3C	-0.626459	2.171		APOBEC3C	-0.753518	2.75235
						APOBEC3D	-0.132214	0.600604		APOBEC3D	-0.191898	0.828126		APOBEC3D	-0.0659406	0.525115
						APOBEC3F	-0.317674	2.03354		APOBEC3F	-0.394847	1.78959		APOBEC3F	-0.480559	2.26945
						APOBEC3G	-0.0769769	0.428196		APOBEC3G	-0.711952	1.93655		APOBEC3G	0.0774243	0.437776
						APOBEC3H	0.142534	0.70459		APOBEC3H	-0.130848	0.480834		APOBEC3H	0.169497	0.565567
						APOBEC4	0.160909	0.51953		APOBEC4	0.0517516	0.356516		APOBEC4	0.169508	0.623388
						APOBR	0.00350394	0.308633		APOBR	0.0895099	0.462147		APOBR	0.00583354	0.311154
						APOC1	-0.0142182	0.340221		APOC1	-0.0944545	0.59795		APOC1	-0.0262392	0.343725
						APOC2	0.131994	1.0431		APOC2	0.079689	0.558199		APOC2	0.23456	1.07278
						APOC3	0.0306514	0.375325		APOC3	0.019528	0.328725		APOC3	0.0169477	0.323856
						APOC4	0.0104552	0.31498		APOC4	0.090799	0.427974		APOC4	0.189167	0.607653
						APOD	0.94247	2.05818		APOD	0.567621	1.39812		APOD	1.45083	2.55498
						APOE	0.238102	1.45467		APOE	0.0806868	0.617571		APOE	0.255161	0.966844
						APOF	0.117473	1.46836		APOF	0.219735	1.01258		APOF	0.287748	1.26008
						APOH	0.0257542	0.371734		APOH	-0.0708819	0.419014		APOH	-0.0775408	0.547891
						APOL1	0.451367	1.10628		APOL1	0.230332	0.627815		APOL1	0.270159	0.736847
						APOL2	0.473263	1.85015		APOL2	0.0423814	0.377791		APOL2	0.272068	1.38333
						APOL3	0.757337	1.46866		APOL3	0.28241	0.684258		APOL3	0.818361	1.51599
						APOL4	-0.0693719	0.423114		APOL4	-0.0359359	0.341172		APOL4	0.145382	0.489331
						APOL5	-0.00196433	0.305045		APOL5	0.0497388	0.402039		APOL5	0.00720978	0.311468
						APOL6	0.570853	2.82674		APOL6	-0.0822042	0.629529		APOL6	0.366349	2.18881
						APOLD1	0.672568	2.50164		APOLD1	0.0139286	0.318555		APOLD1	0.627714	2.23045
						APOM	-0.0423511	0.439555		APOM	-0.273533	1.35528		APOM	-0.209972	1.2243
						APOO	-0.244074	0.79906		APOO	-0.203493	1.07518		APOO	-0.569112	1.55213
						APOOL	-0.434741	1.85441		APOOL	-0.0934867	0.603806		APOOL	-0.54782	2.08431
						APOPT1	0.325189	2.26089		APOPT1	-0.123898	1.13129		APOPT1	0.172627	1.30337
						APP	0.322032	2.655		APP	0.175934	1.64035		APP	0.417652	2.8241
						APPBP2	-0.397355	2.15658		APPBP2	-0.159986	0.920436		APPBP2	-0.359373	1.81331
						APPL1	-0.381384	1.57994		APPL1	-0.0661155	0.424888		APPL1	-0.160304	1.16162
						APPL2	0.515054	2.43437		APPL2	0.494268	2.2132		APPL2	0.557539	2.56607
						APRT	-0.405442	1.00901		APRT	-0.488625	1.73571		APRT	-0.724084	2.29749
						APTX	0.112334	0.636289		APTX	-0.0104661	0.324057		APTX	-0.0951124	0.735508
						AQP1	0.107374	0.783649		AQP1	0.060833	0.56572		AQP1	0.157405	0.785856
						AQP10	0.146588	1.05667		AQP10	-0.0176234	0.318853		AQP10	0.236487	0.770694
						AQP11	-0.0501753	0.395914		AQP11	-0.0975483	0.461548		AQP11	-0.185432	0.770139
						AQP12A	0.148778	0.839225		AQP12A	0.138728	0.628082		AQP12A	0.224494	0.816292
						AQP2	0.0789066	0.793965		AQP2	-0.0286923	0.428811		AQP2	0.162435	0.866248
						AQP3	0.384766	1.79428		AQP3	0.25377	1.16492		AQP3	0.688553	2.54007
						AQP4	0.114341	0.772785		AQP4	0.249322	1.68357		AQP4	0.124213	0.772288
						AQP4-AS1	0.239658	0.576103		AQP4-AS1	0.0449046	0.334822		AQP4-AS1	0.264918	0.62735
						AQP5	0.114196	0.690271		AQP5	0.0171529	0.334602		AQP5	0.123369	0.619887
						AQP6	0.302339	1.35819		AQP6	0.237051	0.919516		AQP6	0.289164	0.898418
						AQP7	0.621367	1.0949		AQP7	0.1997	0.525336		AQP7	0.490419	1.06425
						AQP7P1	0.732595	1.37738		AQP7P1	0.413243	0.831009		AQP7P1	0.960586	1.61075
						AQP8	0.083486	0.980024		AQP8	0.0192802	0.37363		AQP8	0.127738	0.735862
						AQP9	0.154905	0.751106		AQP9	0.185509	0.863923		AQP9	0.185971	0.671806
						AQPEP	0.0587857	0.442625		AQPEP	-0.0647213	0.345367		AQPEP	0.0962613	0.468567
						AQR	-0.607399	2.18634		AQR	0.0102917	0.321293		AQR	-0.494314	2.64861
						AR	0.259486	1.29595		AR	0.211139	0.854429		AR	0.230487	0.923327
						ARAF	-0.484252	1.84059		ARAF	-0.213809	0.922312		ARAF	-0.529121	1.87114
						ARAF2P	0.22377	0.791344		ARAF2P	0.114641	0.466433		ARAF2P	0.154951	0.635455
						ARAP1	-0.0199089	0.366672		ARAP1	0.0283798	0.36977		ARAP1	0.0571528	0.475842
						ARAP2	0.229061	1.23422		ARAP2	0.42987	1.60923		ARAP2	0.45239	1.77085
						ARAP3	-0.264264	1.86714		ARAP3	0.134107	0.908561		ARAP3	-0.181367	1.87804
						ARC	0.18969	1.09724		ARC	0.0928296	1.15155		ARC	0.318251	1.32747
						ARCN1	-0.0546098	0.539057		ARCN1	-0.0581083	0.572169		ARCN1	-0.0442664	0.553388
						AREG	1.61122	3.22021		AREG	-0.406674	2.11565		AREG	0.243246	1.0616
						ARF1	0.102824	1.83048		ARF1	0.016008	0.543901		ARF1	0.0459326	0.793023
						ARF3	-0.14554	2.77256		ARF3	-0.0866057	0.763805		ARF3	-0.200488	2.63934
						ARF4	0.267254	1.70579		ARF4	-0.104503	0.895387		ARF4	0.141903	1.12483
						ARF5	-0.0778959	0.449169		ARF5	-0.163958	1.02154		ARF5	-0.25387	1.63549
						ARF6	-0.0158202	0.368383		ARF6	-0.192843	1.25915		ARF6	-0.185491	1.18898
						ARFGAP1	0.45988	2.3018		ARFGAP1	-0.0584097	0.581992		ARFGAP1	0.409486	2.16571
						ARFGAP2	-0.527057	1.91747		ARFGAP2	-0.169685	0.595592		ARFGAP2	-0.719917	2.55361
						ARFGAP3	0.102101	0.890925		ARFGAP3	-0.0254995	0.369041		ARFGAP3	-0.182788	1.02068
						ARFGEF1	-0.0937819	0.600855		ARFGEF1	0.0989375	0.552416		ARFGEF1	-0.106992	1.03897
						ARFGEF2	-0.171029	0.941502		ARFGEF2	0.0952169	0.607431		ARFGEF2	-0.186527	1.07433
						ARFIP1	0.315444	1.38668		ARFIP1	0.0998232	0.519003		ARFIP1	0.184922	0.855502
						ARFIP2	0.807351	2.2165		ARFIP2	-0.14259	0.713342		ARFIP2	0.420677	1.49028
						ARFRP1	0.183106	1.59157		ARFRP1	0.0843835	1.09643		ARFRP1	0.0895443	1.48441
						ARG1	0.00786835	0.327554		ARG1	-0.0528345	0.392007		ARG1	0.0982109	0.784688
						ARG2	1.69403	3.29213		ARG2	0.728026	2.21269		ARG2	1.76585	3.18042
						ARGFX	0.246294	0.57105		ARGFX	0.0736234	0.356906		ARGFX	0.0588769	0.362976
						ARGLU1	0.139711	0.782575		ARGLU1	-0.0287199	0.343762		ARGLU1	0.0803195	0.538481
						ARHGAP1	-0.739671	2.92812		ARHGAP1	-0.180051	1.2823		ARHGAP1	-0.708986	2.72993
						ARHGAP10	-0.0329048	0.367259		ARHGAP10	-0.258786	0.801596		ARHGAP10	-0.208276	0.677101
						ARHGAP11A	-3.37592	2.90725		ARHGAP11A	-1.17348	2.12755		ARHGAP11A	-3.20865	3.82265
						ARHGAP11B	-2.51075	2.17447		ARHGAP11B	-0.585765	1.06476		ARHGAP11B	-2.36055	2.72995
						ARHGAP12	0.649528	2.2846		ARHGAP12	0.432965	1.62535		ARHGAP12	0.805247	2.1854
						ARHGAP15	0.12035	1.4426		ARHGAP15	-0.0404783	0.472707		ARHGAP15	0.00796117	0.327945
						ARHGAP17	0.268833	1.63704		ARHGAP17	0.084154	0.757385		ARHGAP17	0.246999	1.88776
						ARHGAP18	0.0230869	0.387021		ARHGAP18	0.0647654	0.724248		ARHGAP18	-0.025475	0.420676
						ARHGAP19	-1.06753	2.4708		ARHGAP19	0.0583654	0.470191		ARHGAP19	-0.780466	2.29086
						ARHGAP19-SLIT1	-0.102973	0.521455		ARHGAP19-SLIT1	-6.32505e-06	0.301043		ARHGAP19-SLIT1	-0.104365	0.545565
						ARHGAP20	-0.00432317	0.327008		ARHGAP20	-0.0428868	0.512238		ARHGAP20	0.0556664	0.581617
						ARHGAP21	0.266097	1.68272		ARHGAP21	0.223202	1.46546		ARHGAP21	0.47523	3.20476
						ARHGAP22	0.180411	1.06118		ARHGAP22	0.122815	0.721752		ARHGAP22	0.48436	2.0357
						ARHGAP24	-0.356718	2.08664		ARHGAP24	-0.380505	1.29933		ARHGAP24	-0.180969	1.30143
						ARHGAP25	0.156668	0.954758		ARHGAP25	-0.00466525	0.311968		ARHGAP25	0.0902237	0.518425
						ARHGAP26	0.515803	3.06986		ARHGAP26	0.152522	1.43476		ARHGAP26	0.573584	2.58109
						ARHGAP27	-0.169809	0.871935		ARHGAP27	-0.286259	1.22502		ARHGAP27	-0.431587	1.75214
						ARHGAP28	0.374371	1.5229		ARHGAP28	0.365146	1.51328		ARHGAP28	0.139439	0.787547
						ARHGAP29	-0.129814	0.729602		ARHGAP29	0.103906	0.515957		ARHGAP29	-0.0408457	0.446596
						ARHGAP30	0.217273	3.00552		ARHGAP30	0.118336	1.07865		ARHGAP30	0.160139	0.708083
						ARHGAP31	-1.20633	2.84602		ARHGAP31	-0.209831	0.776468		ARHGAP31	-0.673259	2.37793
						ARHGAP32	0.139629	1.12735		ARHGAP32	0.249983	1.42191		ARHGAP32	0.315364	1.92448
						ARHGAP33	0.162139	0.632131		ARHGAP33	0.170446	0.589276		ARHGAP33	0.143383	0.526987
						ARHGAP35	0.132993	0.911833		ARHGAP35	-0.0135908	0.377007		ARHGAP35	0.171935	1.66376
						ARHGAP36	0.0980633	0.683838		ARHGAP36	0.0240779	0.380694		ARHGAP36	-0.0222334	0.344522
						ARHGAP39	0.060984	0.838907		ARHGAP39	-0.0551695	0.454793		ARHGAP39	0.0285166	0.525999
						ARHGAP4	0.271151	1.02094		ARHGAP4	0.0456937	0.371196		ARHGAP4	0.300787	1.06709
						ARHGAP40	0.205428	1.50751		ARHGAP40	0.0338219	0.512209		ARHGAP40	0.125056	0.67801
						ARHGAP42	-0.455461	1.66514		ARHGAP42	0.206809	1.06833		ARHGAP42	-0.330446	1.62085
						ARHGAP44	0.184839	1.17045		ARHGAP44	0.322622	1.41432		ARHGAP44	0.392977	1.45031
						ARHGAP5	0.661178	1.583		ARHGAP5	0.459277	1.24479		ARHGAP5	0.815435	2.3043
						ARHGAP5-AS1	1.99672	3.49166		ARHGAP5-AS1	0.678034	2.41407		ARHGAP5-AS1	1.46754	3.32656
						ARHGAP6	0.0528257	0.422965		ARHGAP6	0.147187	0.721184		ARHGAP6	0.625801	1.74956
						ARHGAP9	0.0552735	0.629361		ARHGAP9	0.050806	0.457009		ARHGAP9	0.309437	1.58241
						ARHGDIA	-0.313361	1.91982		ARHGDIA	-0.144673	1.0646		ARHGDIA	-0.390834	2.78931
						ARHGDIB	-1.16145	1.33274		ARHGDIB	0.55838	0.78909		ARHGDIB	-0.249972	0.634867
						ARHGDIG	0.101638	0.989172		ARHGDIG	0.0947928	0.568364		ARHGDIG	0.337053	1.38487
						ARHGEF1	-0.25752	1.67522		ARHGEF1	-0.227833	1.42891		ARHGEF1	-0.141929	1.20141
						ARHGEF10	0.271059	0.780745		ARHGEF10	0.095997	0.521973		ARHGEF10	0.2123	1.01344
						ARHGEF10L	0.054895	0.571577		ARHGEF10L	0.126496	0.783077		ARHGEF10L	0.0655889	0.473887
						ARHGEF11	-0.460882	1.64102		ARHGEF11	0.117605	0.717443		ARHGEF11	-0.435202	2.15364
						ARHGEF12	0.392834	1.45587		ARHGEF12	0.154514	0.781891		ARHGEF12	0.47717	2.28223
						ARHGEF15	0.0839881	0.971368		ARHGEF15	-0.0327767	0.420655		ARHGEF15	0.0836064	0.633054
						ARHGEF16	-0.0118374	0.364423		ARHGEF16	-0.185895	1.10141		ARHGEF16	-0.0562378	0.464861
						ARHGEF17	-0.122733	0.601466		ARHGEF17	-0.0203023	0.354659		ARHGEF17	-0.18197	1.14079
						ARHGEF18	-0.0616595	0.552411		ARHGEF18	-0.197843	1.01		ARHGEF18	-0.0732186	0.655738
						ARHGEF19	0.135268	1.06231		ARHGEF19	0.020162	0.355797		ARHGEF19	0.00248518	0.308693
						ARHGEF2	1.35304	2.41067		ARHGEF2	0.522537	1.38764		ARHGEF2	1.57093	2.51933
						ARHGEF25	-0.0977563	0.761502		ARHGEF25	-0.0272303	0.376539		ARHGEF25	-0.13298	0.859564
						ARHGEF26	-0.379046	1.53574		ARHGEF26	-0.297815	1.34356		ARHGEF26	-0.52133	1.88615
						ARHGEF28	-0.594308	2.62965		ARHGEF28	-0.0416292	0.431403		ARHGEF28	-0.344809	1.99203
						ARHGEF3	-0.0832887	0.788397		ARHGEF3	-0.195396	1.24109		ARHGEF3	0.00804326	0.32315
						ARHGEF35	0.140626	0.531212		ARHGEF35	0.049627	0.383899		ARHGEF35	0.00134071	0.303289
						ARHGEF37	0.344024	1.21403		ARHGEF37	-0.169818	0.684927		ARHGEF37	0.0126914	0.330452
						ARHGEF38	0.741589	2.32902		ARHGEF38	0.472535	1.37213		ARHGEF38	0.426676	2.38334
						ARHGEF39	-0.395408	1.78291		ARHGEF39	0.0151268	0.330449		ARHGEF39	-0.50638	1.87235
						ARHGEF4	0.298307	1.10794		ARHGEF4	-0.0463894	0.361986		ARHGEF4	0.321212	1.21278
						ARHGEF40	0.0455098	0.495102		ARHGEF40	0.398889	1.60983		ARHGEF40	0.506882	1.52497
						ARHGEF5	0.295977	1.68703		ARHGEF5	0.0517613	0.543658		ARHGEF5	0.174983	1.54938
						ARHGEF6	-0.268721	1.16038		ARHGEF6	-0.34062	1.50273		ARHGEF6	-0.56591	1.72514
						ARHGEF7	-0.0341925	0.518069		ARHGEF7	0.0323804	0.677252		ARHGEF7	-0.00851237	0.336968
						ARHGEF9	-0.764665	2.80372		ARHGEF9	0.157429	0.99085		ARHGEF9	-0.607969	2.75841
						ARID1A	-0.441213	1.40484		ARID1A	0.194313	0.860663		ARID1A	-0.293401	1.59963
						ARID1B	-0.737295	1.3422		ARID1B	-0.207302	0.502211		ARID1B	-0.533081	1.14796
						ARID2	-0.226942	1.26522		ARID2	0.0138319	0.325193		ARID2	-0.00539532	0.319234
						ARID3A	0.232168	1.28876		ARID3A	0.0124649	0.337483		ARID3A	0.168637	1.10793
						ARID3B	0.808971	2.19686		ARID3B	-0.658074	1.68802		ARID3B	0.734882	2.78339
						ARID3C	0.433362	1.35472		ARID3C	0.17609	0.662209		ARID3C	0.399134	1.01649
						ARID4A	0.709598	1.59352		ARID4A	0.0376551	0.351881		ARID4A	0.424275	1.06218
						ARID4B	0.147065	1.16142		ARID4B	-0.0839581	0.675534		ARID4B	0.079059	0.747953
						ARID5A	1.00394	2.83477		ARID5A	0.181186	1.47081		ARID5A	0.993471	3.04121
						ARID5B	1.10063	3.49049		ARID5B	0.357739	1.97967		ARID5B	1.10727	3.48338
						ARIH1	0.324664	1.5794		ARIH1	0.123721	1.18422		ARIH1	0.433622	2.67915
						ARIH2	-0.284449	1.41601		ARIH2	-0.199407	1.07314		ARIH2	-0.37779	2.20146
						ARL1	0.0966131	0.908302		ARL1	0.250417	1.00815		ARL1	0.0751346	0.599308
						ARL10	0.00748681	0.347902		ARL10	0.0689306	0.57789		ARL10	0.046473	0.5716
						ARL11	0.203847	1.13712		ARL11	0.212567	0.79856		ARL11	0.311955	1.08084
						ARL13A	-0.222811	0.98297		ARL13A	-0.204368	0.721244		ARL13A	-0.250317	0.916041
						ARL13B	-0.243465	1.77472		ARL13B	-0.0711341	0.585952		ARL13B	-0.259565	1.63232
						ARL14	1.39444	1.92407		ARL14	0.892022	1.34112		ARL14	1.18434	1.80758
						ARL14EP	-0.431631	2.73222		ARL14EP	0.041064	0.487771		ARL14EP	-0.574443	2.4196
						ARL15	0.283481	1.72372		ARL15	0.312502	1.48159		ARL15	0.610944	1.7101
						ARL17A	-0.383787	3.00473		ARL17A	-0.0930557	1.00747		ARL17A	-0.352098	2.67451
						ARL2	-0.344127	0.712775		ARL2	-0.727973	1.19002		ARL2	-0.654806	1.95212
						ARL2BP	-1.14499	3.1515		ARL2BP	-0.385301	1.93865		ARL2BP	-1.23037	2.60832
						ARL3	0.449202	1.41693		ARL3	-0.0716499	0.475709		ARL3	0.28784	1.13634
						ARL4A	0.413208	1.50549		ARL4A	0.24587	0.905914		ARL4A	0.355528	1.53003
						ARL4C	0.563276	2.47149		ARL4C	0.0918462	0.576267		ARL4C	0.969826	2.98711
						ARL4D	0.34162	1.56995		ARL4D	-0.219457	0.945272		ARL4D	0.306877	1.41078
						ARL5A	-0.417495	1.79437		ARL5A	0.106222	0.649212		ARL5A	-0.0929566	0.933652
						ARL5B	0.478691	1.92409		ARL5B	0.123952	0.611952		ARL5B	0.685384	2.36071
						ARL5C	0.0669141	0.40619		ARL5C	-0.170518	0.55761		ARL5C	0.036453	0.363911
						ARL6	0.4424	1.77542		ARL6	-0.029439	0.384931		ARL6	0.491718	1.71947
						ARL6IP1	-1.04982	3.12045		ARL6IP1	-0.70165	2.00765		ARL6IP1	-1.2045	3.11601
						ARL6IP4	-0.147541	0.662265		ARL6IP4	-0.232729	0.990931		ARL6IP4	-0.443462	2.74362
						ARL6IP5	0.280629	1.37509		ARL6IP5	-0.281627	1.52365		ARL6IP5	0.0804736	0.860261
						ARL6IP6	0.0409363	0.434616		ARL6IP6	0.257425	1.31291		ARL6IP6	0.379422	1.67463
						ARL8A	0.637836	2.29797		ARL8A	0.070497	0.776935		ARL8A	0.499793	2.82438
						ARL8B	0.440952	1.73186		ARL8B	0.157743	0.759695		ARL8B	0.453416	1.50672
						ARL9	0.195611	0.795781		ARL9	0.0273421	0.332083		ARL9	0.0773725	0.426665
						ARMC1	-0.564754	2.35164		ARMC1	-0.123884	0.539215		ARMC1	-0.639681	2.19928
						ARMC10	0.189231	1.67936		ARMC10	-0.215469	1.80202		ARMC10	-0.0118122	0.31939
						ARMC12	0.0739284	0.517411		ARMC12	0.0754843	0.480974		ARMC12	0.312079	1.47262
						ARMC2	0.227017	1.30332		ARMC2	0.169173	0.772212		ARMC2	0.399714	2.03983
						ARMC3	0.138943	0.540051		ARMC3	-0.0534296	0.361989		ARMC3	0.0078664	0.311954
						ARMC4	-0.452943	1.48587		ARMC4	0.0182715	0.329756		ARMC4	-0.306895	1.21112
						ARMC5	0.0470214	0.443613		ARMC5	0.0554388	0.444537		ARMC5	0.0794409	0.445868
						ARMC6	-1.23034	2.07903		ARMC6	-0.438354	0.914364		ARMC6	-1.29171	2.78923
						ARMC7	-0.379501	1.63434		ARMC7	-0.178044	1.24882		ARMC7	-0.471377	1.71582
						ARMC8	-0.366086	1.4976		ARMC8	-0.152371	0.74329		ARMC8	-0.43725	1.27847
						ARMC9	1.19954	2.50031		ARMC9	0.891222	1.88858		ARMC9	1.13208	2.56659
						ARMCX1	0.235022	1.35721		ARMCX1	0.204295	0.960144		ARMCX1	0.141384	0.772319
						ARMCX2	-0.0786918	0.537001		ARMCX2	0.0102944	0.35734		ARMCX2	0.109999	0.703711
						ARMCX3	1.0617	2.3571		ARMCX3	0.346376	1.16219		ARMCX3	1.13963	2.25473
						ARMCX4	-0.166814	0.554606		ARMCX4	0.0746487	0.385736		ARMCX4	-0.102292	0.553572
						ARMCX5	-0.620411	2.15723		ARMCX5	-0.131322	0.489051		ARMCX5	-0.741862	2.57638
						ARMCX6	0.128093	0.507399		ARMCX6	0.185827	0.743557		ARMCX6	0.0028012	0.305481
						ARNT	-0.06746	0.689834		ARNT	-0.112484	1.223		ARNT	-0.0761406	1.22132
						ARNT2	-0.265021	1.42774		ARNT2	0.0211753	0.412716		ARNT2	0.158296	2.02592
						ARNTL	1.07523	2.60497		ARNTL	0.253434	1.11219		ARNTL	0.8796	2.11822
						ARNTL2	-1.09165	2.54094		ARNTL2	-0.433385	1.76373		ARNTL2	-0.447232	2.85271
						ARPC1A	-0.037357	0.444298		ARPC1A	-0.267725	1.42036		ARPC1A	-0.137372	0.890736
						ARPC1B	-0.708998	1.99592		ARPC1B	-0.289171	1.23328		ARPC1B	-0.897323	2.67675
						ARPC2	0.0502522	0.458257		ARPC2	-0.115659	0.779192		ARPC2	-0.0381555	0.540777
						ARPC3	-0.359895	1.18406		ARPC3	-0.266532	1.60502		ARPC3	-0.547146	2.53731
						ARPC4	-0.0947025	0.553277		ARPC4	-0.397875	1.97512		ARPC4	-0.231855	1.01898
						ARPC5	0.537173	2.30121		ARPC5	0.104468	0.631906		ARPC5	0.45201	2.00254
						ARPC5L	-0.0203673	0.341808		ARPC5L	-0.139555	0.546395		ARPC5L	-0.105812	0.564192
						ARPP19	0.095088	0.403187		ARPP19	0.0661506	0.336408		ARPP19	-0.145677	0.49876
						ARPP21	0.0613484	0.571069		ARPP21	-0.00803227	0.314612		ARPP21	0.343548	2.06844
						ARR3	0.281808	1.05638		ARR3	0.0756261	0.418076		ARR3	0.148699	0.691826
						ARRB1	-0.0647901	0.516193		ARRB1	-0.38	1.4641		ARRB1	-0.35396	1.33988
						ARRB2	-0.403318	1.36054		ARRB2	-0.264434	1.28817		ARRB2	-0.313335	1.44676
						ARRDC1	0.13123	0.632145		ARRDC1	-0.382625	1.4848		ARRDC1	-0.126863	0.67005
						ARRDC2	-0.0177246	0.344789		ARRDC2	0.026138	0.37346		ARRDC2	0.165874	1.26275
						ARRDC3	-0.0243159	0.426113		ARRDC3	-0.103922	0.610461		ARRDC3	-0.398035	1.64849
						ARRDC4	0.607543	2.25154		ARRDC4	0.116801	0.761575		ARRDC4	0.501764	1.91091
						ARSA	0.831872	2.87192		ARSA	-0.182174	0.778023		ARSA	0.650754	2.75332
						ARSB	-1.34993	2.5039		ARSB	0.00845095	0.308611		ARSB	-1.01895	2.45608
						ARSD	-0.513006	1.33218		ARSD	0.0291833	0.330179		ARSD	-0.502785	1.36853
						ARSE	-0.110356	0.666483		ARSE	0.119797	0.501625		ARSE	-0.00104847	0.303353
						ARSF	0.195747	0.984939		ARSF	-0.0166334	0.334176		ARSF	0.119509	0.559938
						ARSG	0.0990577	1.03888		ARSG	0.220502	1.45243		ARSG	0.215559	1.45082
						ARSH	0.0775099	0.532675		ARSH	0.0340492	0.361084		ARSH	0.17677	0.798541
						ARSI	0.203888	0.584327		ARSI	0.145208	0.594749		ARSI	0.195762	0.679283
						ARSJ	0.291485	1.7799		ARSJ	0.111268	1.31856		ARSJ	0.399316	2.5882
						ARSK	0.574533	2.61565		ARSK	0.209043	0.918751		ARSK	0.751526	2.79273
						ART1	0.139016	1.04885		ART1	0.200043	1.07585		ART1	0.181151	0.576286
						ART3	0.221402	1.38283		ART3	0.127946	0.612102		ART3	-0.0937714	0.533459
						ART4	-0.0399183	0.355997		ART4	0.0341948	0.345675		ART4	-0.00600279	0.31223
						ART5	0.115406	0.592009		ART5	0.0662415	0.460736		ART5	0.254048	0.904237
						ARTN	0.307763	1.56577		ARTN	0.273157	1.28954		ARTN	0.383345	1.71906
						ARV1	-0.501352	2.45825		ARV1	-0.162402	1.10754		ARV1	-0.755568	2.58091
						ARVCF	0.119078	0.683046		ARVCF	-0.0466437	0.614052		ARVCF	0.0928275	1.00115
						ARVP6125	-0.195274	0.473042		ARVP6125	-0.0669667	0.334814		ARVP6125	-0.400741	0.755164
						ARX	0.127912	0.715368		ARX	0.070127	0.479902		ARX	0.227418	1.25478
						AS3MT	-1.17204	2.60839		AS3MT	-0.321999	1.46054		AS3MT	-1.89491	2.91318
						ASAH1	0.230691	1.92151		ASAH1	0.29688	1.96277		ASAH1	0.0313664	0.403939
						ASAH2	-0.909741	2.68178		ASAH2	0.497459	1.28245		ASAH2	-0.936246	2.7459
						ASAP1	-0.186881	1.08467		ASAP1	-0.0828934	0.805064		ASAP1	-0.0697246	0.834449
						ASAP2	0.0914105	0.959864		ASAP2	-0.0803131	1.49168		ASAP2	0.166285	3.05995
						ASAP3	0.211768	0.813071		ASAP3	-0.0357957	0.353002		ASAP3	0.133241	0.636874
						ASB1	-0.615272	1.59361		ASB1	-0.111133	0.553633		ASB1	-0.506019	1.52793
						ASB10	0.129097	1.435		ASB10	0.0262706	0.404696		ASB10	0.103217	0.781518
						ASB11	0.148644	0.811268		ASB11	0.243693	0.814898		ASB11	0.159392	0.666677
						ASB12	0.216193	0.884489		ASB12	-0.168819	0.72895		ASB12	0.00473277	0.309846
						ASB13	-0.162425	0.931802		ASB13	-0.198388	0.856517		ASB13	-0.115721	0.692524
						ASB14	0.0941943	0.57926		ASB14	0.00336718	0.307594		ASB14	0.16073	1.18352
						ASB15	-0.121192	0.697394		ASB15	-0.116973	0.529758		ASB15	0.112044	0.616529
						ASB16	0.117562	0.623042		ASB16	0.108303	0.896848		ASB16	0.166059	0.585504
						ASB16-AS1	-0.219619	1.46471		ASB16-AS1	-0.195134	0.92787		ASB16-AS1	-0.382568	1.24213
						ASB17	-0.000497807	0.302046		ASB17	-0.158117	0.543917		ASB17	-0.0627066	0.514889
						ASB18	0.052623	0.451577		ASB18	-0.0332995	0.361531		ASB18	0.056723	0.475408
						ASB2	0.0915115	0.451757		ASB2	-0.0760003	0.417122		ASB2	0.0687484	0.379202
						ASB3	0.155233	1.0572		ASB3	-0.100816	1.15844		ASB3	0.0491103	0.527135
						ASB4	0.120576	0.485187		ASB4	0.269415	0.819563		ASB4	0.265451	0.995879
						ASB5	0.110423	0.545071		ASB5	-0.0301918	0.356859		ASB5	0.162492	1.33164
						ASB6	-0.0336853	0.408699		ASB6	-0.208536	1.52846		ASB6	-0.168938	1.61191
						ASB7	0.173872	1.03044		ASB7	-0.1626	0.869275		ASB7	0.231306	1.30527
						ASB8	-0.413519	2.35596		ASB8	-0.12241	0.719603		ASB8	-0.5439	2.5429
						ASB9	-1.55614	2.65507		ASB9	0.293414	0.820188		ASB9	-1.35552	1.70748
						ASCC1	-0.11091	0.796745		ASCC1	-0.15012	1.07681		ASCC1	-0.34386	2.07363
						ASCC2	-0.0627181	0.439581		ASCC2	-0.200691	0.735665		ASCC2	-0.266485	1.06011
						ASCC3	-0.458896	1.67614		ASCC3	-0.231062	1.02009		ASCC3	-0.493867	1.71776
						ASCL1	0.240613	0.805857		ASCL1	0.223155	0.55968		ASCL1	0.307264	0.810037
						ASCL2	0.200802	1.31351		ASCL2	0.126292	0.900767		ASCL2	0.22243	1.32663
						ASCL3	0.0347756	0.345276		ASCL3	-0.197907	0.513158		ASCL3	0.0242765	0.431318
						ASCL4	0.0984019	0.936169		ASCL4	-0.0441725	0.484705		ASCL4	0.127347	0.565198
						ASF1A	-0.158753	0.9376		ASF1A	-0.499978	1.89736		ASF1A	-0.18658	1.04586
						ASF1B	-2.68664	3.14055		ASF1B	-0.86195	1.7488		ASF1B	-2.72842	3.22794
						ASGR1	0.228976	1.26017		ASGR1	0.0861742	0.548318		ASGR1	0.165073	0.732445
						ASGR2	0.18344	0.779033		ASGR2	0.10263	0.472988		ASGR2	0.215139	0.594318
						ASH1L	-0.543172	1.30428		ASH1L	0.164388	0.947092		ASH1L	-0.336401	2.16403
						ASH2L	-0.51861	2.19394		ASH2L	-0.107139	0.71224		ASH2L	-0.649571	2.54703
						ASIC1	-0.636422	1.78542		ASIC1	-0.398356	1.25997		ASIC1	-0.703884	2.45249
						ASIC2	-0.00501	0.312351		ASIC2	-0.0791819	0.594828		ASIC2	0.166701	0.877071
						ASIC3	0.354934	1.17082		ASIC3	0.161466	0.615219		ASIC3	0.352466	1.1159
						ASIC4	0.0260446	0.364216		ASIC4	0.0402163	0.382233		ASIC4	0.00408467	0.322289
						ASIC5	-0.0235886	0.336952		ASIC5	-0.191698	0.86161		ASIC5	-0.263824	1.30092
						ASIP	0.0723074	0.507872		ASIP	0.134053	0.649768		ASIP	0.200063	0.929295
						ASL	-0.441207	1.90897		ASL	-0.234646	0.935249		ASL	-0.622726	2.31093
						ASMT	0.158605	0.923336		ASMT	0.192561	1.19441		ASMT	0.159922	1.20809
						ASMTL	1.14053	2.76172		ASMTL	-0.0872876	0.688288		ASMTL	1.06326	2.7361
						ASMTL-AS1	0.094145	0.537451		ASMTL-AS1	-0.0450716	0.368675		ASMTL-AS1	0.106434	0.453852
						ASNA1	-0.181761	0.743706		ASNA1	-0.339668	1.91617		ASNA1	-0.548722	2.6309
						ASNS	1.42529	2.97855		ASNS	0.65408	1.95		ASNS	1.33196	2.97515
						ASNSD1	-0.432005	2.40495		ASNSD1	-0.00294203	0.306121		ASNSD1	-0.536398	1.54229
						ASPA	0.102267	1.1718		ASPA	0.0256058	0.44777		ASPA	-0.017984	0.389889
						ASPDH	0.22395	0.755562		ASPDH	0.147161	0.543883		ASPDH	0.297603	0.863771
						ASPG	0.052781	0.512547		ASPG	0.0610825	0.931311		ASPG	0.233279	1.14508
						ASPH	-0.140561	1.02215		ASPH	-0.0954093	1.27736		ASPH	-0.0999983	1.22968
						ASPHD1	0.362366	1.71305		ASPHD1	0.0638897	0.512169		ASPHD1	0.396088	1.33393
						ASPHD2	0.288602	1.99213		ASPHD2	0.19455	1.01406		ASPHD2	0.296299	1.95149
						ASPM	-3.30781	2.34645		ASPM	-0.627166	1.40825		ASPM	-2.86269	1.68051
						ASPN	-0.0739417	0.60753		ASPN	0.0894847	0.440838		ASPN	-0.132045	0.573008
						ASPRV1	0.0484873	0.397523		ASPRV1	-0.0369974	0.368778		ASPRV1	-0.0293	0.35289
						ASPSCR1	0.0873778	1.04943		ASPSCR1	0.0941979	1.14195		ASPSCR1	-0.0261521	0.352723
						ASRGL1	-0.485701	2.42635		ASRGL1	0.175164	0.756152		ASRGL1	-0.464767	1.8786
						ASS1	0.258611	1.24814		ASS1	0.275587	1.36414		ASS1	0.982031	2.6685
						ASTE1	-0.58917	1.28934		ASTE1	-0.207965	0.486702		ASTE1	-0.617781	1.14259
						ASTL	0.189833	1.46314		ASTL	0.187372	0.735499		ASTL	0.29559	1.42693
						ASTN1	0.0927256	0.513686		ASTN1	0.128364	0.492811		ASTN1	0.202542	0.730168
						ASTN2	0.18732	0.822131		ASTN2	0.117047	0.498451		ASTN2	0.333177	1.02192
						ASUN	-0.168706	0.919754		ASUN	-0.333773	1.44419		ASUN	-0.316475	1.31783
						ASXL1	-0.32257	1.73454		ASXL1	-0.0192638	0.364201		ASXL1	-0.201027	1.49823
						ASXL2	-0.432317	1.8589		ASXL2	0.197536	1.0994		ASXL2	-0.0894955	1.02596
						ASXL3	0.349622	1.88961		ASXL3	0.652975	1.64529		ASXL3	0.666035	1.94763
						ASZ1	0.0384001	0.469902		ASZ1	-0.0157892	0.380933		ASZ1	0.0943676	0.579517
						ATAD1	0.197941	1.22837		ATAD1	0.0651692	0.498925		ATAD1	0.250289	0.869045
						ATAD2	-2.8673	2.86423		ATAD2	-0.612458	1.3337		ATAD2	-2.84181	2.86493
						ATAD2B	-0.460256	1.83404		ATAD2B	0.0413479	0.381196		ATAD2B	-0.445835	1.77525
						ATAD3A	-0.209444	1.8307		ATAD3A	-0.14565	1.44639		ATAD3A	-0.370054	1.60851
						ATAD3B	-0.395221	1.98505		ATAD3B	-0.187221	0.998301		ATAD3B	-0.619304	2.34639
						ATAD3C	-0.11293	0.845182		ATAD3C	-0.0380229	0.454515		ATAD3C	-0.293897	1.93348
						ATAD5	-1.94755	3.10509		ATAD5	-0.121352	0.525288		ATAD5	-1.63107	2.39834
						ATAT1	0.00853629	0.321067		ATAT1	0.058725	0.495999		ATAT1	-0.507353	2.38481
						ATCAY	0.37581	1.87719		ATCAY	0.182021	1.2313		ATCAY	0.269787	1.57594
						ATE1	-0.557942	1.8178		ATE1	-0.183548	0.644991		ATE1	-0.588187	1.8776
						ATF1	-0.626464	2.0687		ATF1	-0.170748	1.10997		ATF1	-0.595147	1.95184
						ATF2	0.0805841	0.715372		ATF2	0.230525	1.43875		ATF2	0.223465	1.36237
						ATF3	2.40282	2.13934		ATF3	1.37133	1.52415		ATF3	2.57351	2.21074
						ATF4	1.05996	2.76858		ATF4	0.233993	1.38874		ATF4	1.11013	3.0078
						ATF5	-1.28021	2.99002		ATF5	-0.325236	0.840386		ATF5	-1.75603	2.75786
						ATF6	0.574075	2.72966		ATF6	-0.0120491	0.382174		ATF6	0.560223	2.54373
						ATF6B	0.116488	0.641549		ATF6B	-0.135241	0.86119		ATF6B	-0.00557486	0.329771
						ATF7	-0.501522	2.30796		ATF7	0.0871651	0.502578		ATF7	-0.371502	1.77877
						ATF7IP	-0.489756	2.33214		ATF7IP	0.186993	0.937192		ATF7IP	-0.309415	1.70731
						ATF7IP2	-0.901113	2.45433		ATF7IP2	-0.188269	0.733782		ATF7IP2	-0.74635	1.45208
						ATG10	-0.099216	0.524437		ATG10	0.0666588	0.40643		ATG10	-0.101572	0.487873
						ATG12	0.841179	2.81387		ATG12	-0.328301	1.18349		ATG12	0.706038	2.41678
						ATG14	0.0977586	0.541621		ATG14	-0.0175206	0.334696		ATG14	0.114592	0.640148
						ATG16L1	-0.420548	2.5107		ATG16L1	-0.712749	2.11881		ATG16L1	-0.219135	1.23855
						ATG16L2	0.137917	0.695911		ATG16L2	0.0591262	0.415072		ATG16L2	0.111991	0.588183
						ATG2A	0.0775951	1.39297		ATG2A	-0.0945675	0.598385		ATG2A	0.0167012	0.498825
						ATG2B	-0.0633242	0.438242		ATG2B	0.0421912	0.535971		ATG2B	0.125141	0.945097
						ATG3	0.0196315	0.408462		ATG3	0.246418	1.71337		ATG3	-0.163768	1.81411
						ATG4A	1.02051	3.62017		ATG4A	-0.0574335	1.6756		ATG4A	0.698958	2.50771
						ATG4B	0.13979	0.756883		ATG4B	-0.12046	0.669307		ATG4B	0.0651539	0.498844
						ATG4C	0.101695	0.570854		ATG4C	0.385736	1.07268		ATG4C	0.232404	0.71609
						ATG4D	-0.0879312	0.628027		ATG4D	-0.208954	1.28229		ATG4D	-0.235338	2.54593
						ATG5	0.053131	0.500245		ATG5	0.0759637	0.497531		ATG5	0.0991648	0.679969
						ATG7	-0.0131713	0.351601		ATG7	-0.344049	1.61006		ATG7	-0.153808	0.816424
						ATG9A	0.506543	3.49414		ATG9A	-0.322625	2.17978		ATG9A	0.432709	2.65618
						ATG9B	0.0874739	0.655682		ATG9B	-0.0894331	0.515921		ATG9B	0.154245	0.899588
						ATHL1	0.0265956	0.425635		ATHL1	-0.213791	1.0717		ATHL1	-0.256803	0.79374
						ATIC	-1.404	3.50659		ATIC	-0.248216	1.35532		ATIC	-1.56511	3.24108
						ATL1	1.06413	2.1684		ATL1	0.580805	1.38198		ATL1	1.47617	2.35196
						ATL2	-0.214447	1.59733		ATL2	0.0128772	0.355076		ATL2	-0.14353	1.1865
						ATL3	-0.611125	2.0722		ATL3	-0.228784	1.77842		ATL3	-0.359813	1.64646
						ATM	-0.632377	1.25493		ATM	0.0939815	0.524211		ATM	-0.408834	1.75347
						ATMIN	-0.106794	0.490893		ATMIN	-0.0373716	0.462454		ATMIN	-0.159628	1.50993
						ATN1	-0.314363	1.20683		ATN1	0.111889	0.509675		ATN1	-0.329021	1.7661
						ATOH1	0.102092	1.23853		ATOH1	0.0181734	0.464222		ATOH1	0.0437629	0.436967
						ATOH7	0.320693	1.44154		ATOH7	0.138631	0.725495		ATOH7	0.206956	1.19137
						ATOH8	0.146378	0.537363		ATOH8	0.157276	0.499586		ATOH8	0.202368	0.580334
						ATOX1	1.30083	2.61731		ATOX1	-0.342375	2.00037		ATOX1	0.978406	3.05935
						ATP10A	-0.161637	1.69679		ATP10A	-0.0327123	0.416725		ATP10A	-0.217282	1.68689
						ATP10B	0.0435687	0.384308		ATP10B	-0.0522251	0.382037		ATP10B	-0.026141	0.33811
						ATP10D	0.0708435	1.08945		ATP10D	0.340741	1.6125		ATP10D	0.17218	1.64772
						ATP11A	-0.819241	1.93742		ATP11A	-0.109037	0.568611		ATP11A	-0.527751	1.99196
						ATP11B	0.371883	1.85374		ATP11B	0.192091	0.955699		ATP11B	0.494488	2.60611
						ATP11C	-0.62093	1.64874		ATP11C	0.183531	0.630181		ATP11C	-0.341886	1.71346
						ATP12A	0.355158	1.55561		ATP12A	0.289633	1.377		ATP12A	0.443647	1.72854
						ATP13A1	0.0784928	0.683815		ATP13A1	-0.0901231	0.52417		ATP13A1	-0.0415206	0.572556
						ATP13A2	-0.0432033	0.461746		ATP13A2	-0.343301	1.44429		ATP13A2	-0.187499	1.34638
						ATP13A3	0.51883	1.68552		ATP13A3	0.422745	1.40962		ATP13A3	0.683854	2.62475
						ATP13A4	0.147383	0.85635		ATP13A4	0.261118	0.982889		ATP13A4	0.289894	1.29259
						ATP13A5	0.2053	0.816271		ATP13A5	-0.0901774	0.829633		ATP13A5	0.0153077	0.366906
						ATP1A1	0.438875	2.29895		ATP1A1	0.145037	1.15492		ATP1A1	0.718245	2.8152
						ATP1A2	0.417077	1.29136		ATP1A2	0.261246	0.931748		ATP1A2	0.444252	1.21218
						ATP1A3	0.154964	1.21176		ATP1A3	-0.0528829	0.443116		ATP1A3	0.485495	2.41041
						ATP1A4	0.0204226	0.44627		ATP1A4	0.15452	0.867225		ATP1A4	0.15265	1.18072
						ATP1B1	0.950555	2.53429		ATP1B1	0.906341	1.97645		ATP1B1	1.10666	2.68788
						ATP1B2	0.274299	1.61837		ATP1B2	0.0979341	0.533925		ATP1B2	0.325949	1.2922
						ATP1B3	0.273203	1.25018		ATP1B3	-0.22966	0.917867		ATP1B3	0.2094	0.798606
						ATP1B4	0.0357579	0.501196		ATP1B4	0.15874	1.29827		ATP1B4	-0.00274743	0.305519
						ATP2A1	0.00655003	0.320434		ATP2A1	-0.129402	1.32451		ATP2A1	0.00335753	0.306815
						ATP2A2	-0.063915	0.795706		ATP2A2	-0.375375	2.13461		ATP2A2	-0.154847	2.22764
						ATP2A3	0.0956144	0.614909		ATP2A3	0.0492283	0.483301		ATP2A3	0.167462	0.642819
						ATP2B1	1.18249	2.83276		ATP2B1	0.483824	1.66379		ATP2B1	1.19756	2.87392
						ATP2B2	-0.00976834	0.316224		ATP2B2	-0.00836185	0.308763		ATP2B2	0.201034	0.642882
						ATP2B3	0.0504961	0.412367		ATP2B3	-0.139665	0.489156		ATP2B3	0.174234	0.746153
						ATP2B4	0.637071	1.9685		ATP2B4	-0.0376551	0.402036		ATP2B4	1.05673	2.70365
						ATP2C1	0.569188	2.65248		ATP2C1	0.180498	1.73543		ATP2C1	0.554621	2.61671
						ATP2C2	0.342407	2.24825		ATP2C2	0.188261	0.841373		ATP2C2	0.383442	2.56174
						ATP4A	0.0484248	0.489239		ATP4A	-0.0150348	0.327612		ATP4A	0.0783236	0.439305
						ATP4B	0.0657692	0.705988		ATP4B	-0.00711029	0.324485		ATP4B	-0.0087436	0.328066
						ATP5A1	-0.448089	2.31847		ATP5A1	-0.23424	1.88787		ATP5A1	-0.584703	2.60958
						ATP5B	-0.784847	2.88043		ATP5B	-0.354939	1.94622		ATP5B	-0.915406	3.29237
						ATP5C1	-0.248797	1.07691		ATP5C1	-0.292374	1.6318		ATP5C1	-0.464958	1.96757
						ATP5D	-0.0584001	0.369532		ATP5D	-0.429682	1.49724		ATP5D	-0.362677	1.77162
						ATP5E	-0.119754	0.680257		ATP5E	-0.143564	0.81657		ATP5E	-0.331749	1.71547
						ATP5EP2	-0.103693	0.882841		ATP5EP2	-0.154089	0.755884		ATP5EP2	-0.266448	1.64562
						ATP5F1	-0.674363	2.24061		ATP5F1	-0.199548	1.00396		ATP5F1	-0.747325	2.26144
						ATP5G1	-0.664574	1.26614		ATP5G1	-0.367451	1.73295		ATP5G1	-0.88496	3.05623
						ATP5G2	-0.30869	1.14393		ATP5G2	-0.0224484	0.370661		ATP5G2	-0.334719	2.06135
						ATP5G3	-9.94863e-05	0.301621		ATP5G3	0.101498	0.965715		ATP5G3	-0.0478868	0.613658
						ATP5H	-0.118105	0.617922		ATP5H	-0.147639	0.860669		ATP5H	-0.313622	1.56055
						ATP5I	-0.20154	0.581706		ATP5I	-0.146744	0.996947		ATP5I	-0.558144	2.6344
						ATP5J	-0.386071	1.23447		ATP5J	-0.121231	0.801098		ATP5J	-0.5816	2.38181
						ATP5J2	-0.652933	1.27195		ATP5J2	-0.425211	1.57073		ATP5J2	-0.858887	2.01157
						ATP5L	-0.236631	1.09273		ATP5L	-0.0859841	0.508274		ATP5L	-0.473284	1.96203
						ATP5L2	0.162706	0.78987		ATP5L2	0.11075	0.589801		ATP5L2	-0.0455817	0.379963
						ATP5O	0.125587	0.822731		ATP5O	-0.146633	1.29553		ATP5O	-0.0610366	0.697471
						ATP5S	-0.314713	1.45089		ATP5S	0.422738	1.25311		ATP5S	-0.447201	1.77906
						ATP5SL	-0.724949	2.36655		ATP5SL	-0.159818	0.801652		ATP5SL	-0.767711	2.71748
						ATP6AP1	0.201119	1.46405		ATP6AP1	0.118016	0.761008		ATP6AP1	0.0905684	0.837007
						ATP6AP1L	0.414379	1.3076		ATP6AP1L	0.313158	0.959475		ATP6AP1L	0.509118	1.41085
						ATP6AP2	0.564119	3.28161		ATP6AP2	0.195746	1.99437		ATP6AP2	0.486603	2.80488
						ATP6V0A1	0.158844	0.648348		ATP6V0A1	0.14583	0.576605		ATP6V0A1	0.11916	0.496905
						ATP6V0A2	-0.488879	1.29473		ATP6V0A2	-0.0860389	0.576281		ATP6V0A2	-0.678596	2.0944
						ATP6V0A4	0.109452	0.9323		ATP6V0A4	-0.0178609	0.323018		ATP6V0A4	0.105467	0.495405
						ATP6V0B	0.615195	2.23728		ATP6V0B	-0.166306	1.39367		ATP6V0B	0.265506	1.43297
						ATP6V0C	0.0444876	0.557689		ATP6V0C	-0.169469	1.41169		ATP6V0C	-0.0411134	0.724132
						ATP6V0D1	0.410829	2.3865		ATP6V0D1	-0.0990742	0.985561		ATP6V0D1	0.239097	1.64799
						ATP6V0D2	1.36805	2.56373		ATP6V0D2	0.35419	1.27702		ATP6V0D2	1.48058	2.75644
						ATP6V0E1	0.126299	0.786617		ATP6V0E1	-0.0988858	1.00839		ATP6V0E1	-0.116147	1.40132
						ATP6V0E2	-0.174424	1.19243		ATP6V0E2	0.0644806	0.43855		ATP6V0E2	-0.25097	1.59113
						ATP6V1A	0.0238846	0.394183		ATP6V1A	-0.172506	0.895866		ATP6V1A	-0.090918	0.602487
						ATP6V1B1	0.0659694	0.599314		ATP6V1B1	-0.00760147	0.327709		ATP6V1B1	0.0921374	0.589697
						ATP6V1B2	0.290567	2.41856		ATP6V1B2	0.304755	2.0928		ATP6V1B2	0.359093	1.80122
						ATP6V1C1	0.600389	2.14679		ATP6V1C1	0.372508	1.37026		ATP6V1C1	0.639702	2.3174
						ATP6V1D	0.696862	2.241		ATP6V1D	-0.0170034	0.336851		ATP6V1D	0.552758	1.8489
						ATP6V1E1	0.584537	2.11413		ATP6V1E1	-0.117794	1.33003		ATP6V1E1	0.307517	2.33396
						ATP6V1E2	0.120358	1.58125		ATP6V1E2	0.311471	1.5813		ATP6V1E2	0.100472	0.906836
						ATP6V1F	-0.0916337	0.435357		ATP6V1F	-0.151803	0.628675		ATP6V1F	-0.507559	2.30842
						ATP6V1G1	0.471285	1.76458		ATP6V1G1	-0.104535	0.857243		ATP6V1G1	0.24964	1.31393
						ATP6V1G2	0.149002	0.603412		ATP6V1G2	-0.228206	1.49295		ATP6V1G2	0.166567	0.802179
						ATP6V1G3	0.140972	1.02214		ATP6V1G3	0.0488672	0.586053		ATP6V1G3	0.120372	1.20199
						ATP6V1H	-0.0581607	0.63095		ATP6V1H	-0.0319321	0.46394		ATP6V1H	-0.248969	1.07106
						ATP7A	1.01151	2.7048		ATP7A	0.400001	1.38772		ATP7A	1.12403	3.06165
						ATP7B	0.0302956	0.411052		ATP7B	-0.0288089	0.365549		ATP7B	0.260877	1.30973
						ATP8A1	0.553123	1.74472		ATP8A1	0.911831	1.78117		ATP8A1	1.34729	2.5296
						ATP8A2	0.27353	1.85732		ATP8A2	0.0530647	0.603921		ATP8A2	0.128918	0.675562
						ATP8B1	1.00447	3.00086		ATP8B1	-0.0180384	0.346097		ATP8B1	0.844319	2.86159
						ATP8B2	0.340108	2.04702		ATP8B2	0.251928	1.39937		ATP8B2	0.654692	3.30816
						ATP8B3	-9.90191e-05	0.301462		ATP8B3	0.0344848	0.437888		ATP8B3	0.0509234	0.448294
						ATP8B4	0.0624082	0.455684		ATP8B4	0.0566894	0.473297		ATP8B4	0.0420892	0.45732
						ATP8B5P	0.127826	0.521834		ATP8B5P	-0.177191	0.695915		ATP8B5P	0.175135	0.682247
						ATP9A	-0.743296	1.94256		ATP9A	0.0275846	0.450579		ATP9A	-0.686446	2.71675
						ATP9B	-0.312112	1.35739		ATP9B	-0.140194	0.621126		ATP9B	-0.359146	1.18701
						ATPAF1	-0.514188	2.74412		ATPAF1	-0.402536	1.97509		ATPAF1	-0.838423	2.13632
						ATPAF2	0.0716522	0.603972		ATPAF2	-0.268678	1.41066		ATPAF2	-0.195194	0.88795
						ATPBD4	-0.591728	1.2622		ATPBD4	-0.066206	0.477254		ATPBD4	-0.675619	1.72428
						ATPIF1	-0.101481	0.584696		ATPIF1	-0.190732	1.36943		ATPIF1	-0.557634	1.88876
						ATR	-0.897991	1.75524		ATR	-0.1747	0.7765		ATR	-0.879465	2.41383
						ATRAID	0.0360018	0.361271		ATRAID	0.029933	0.443962		ATRAID	-0.142417	1.02753
						ATRIP	-0.377802	1.87804		ATRIP	-0.10459	0.76605		ATRIP	-0.509913	2.40915
						ATRN	0.223474	0.945159		ATRN	-0.0477537	0.478301		ATRN	0.270249	1.63348
						ATRNL1	0.0927261	0.606862		ATRNL1	0.0776597	0.5026		ATRNL1	0.238276	0.939422
						ATRX	-0.408165	0.868659		ATRX	-0.185409	0.448392		ATRX	-0.324238	0.641673
						ATXN1	1.34751	2.67991		ATXN1	0.200825	0.970318		ATXN1	1.31418	2.66978
						ATXN10	-0.493484	2.51574		ATXN10	-0.265129	1.55879		ATXN10	-0.53068	2.10347
						ATXN2	-0.0623569	0.641926		ATXN2	-0.260699	1.2479		ATXN2	-0.31487	2.21986
						ATXN2L	-0.270919	1.5441		ATXN2L	-0.105823	0.677741		ATXN2L	-0.0842934	0.932046
						ATXN3	-0.459765	1.90855		ATXN3	0.181138	0.86474		ATXN3	-0.125358	0.755238
						ATXN3L	0.0497056	0.388273		ATXN3L	-0.16608	0.755658		ATXN3L	0.0320175	0.381634
						ATXN7	-0.11449	0.680682		ATXN7	0.00367683	0.30759		ATXN7	-0.0802459	0.535126
						ATXN7L1	-0.830915	2.65229		ATXN7L1	0.0394993	0.35468		ATXN7L1	-0.763419	2.58086
						ATXN7L2	-0.190691	0.708089		ATXN7L2	0.0222405	0.320918		ATXN7L2	-0.22042	0.761196
						ATXN7L3	-0.00108687	0.302927		ATXN7L3	0.0386056	0.357421		ATXN7L3	0.0800647	0.457876
						ATXN7L3B	-0.262364	1.49005		ATXN7L3B	-0.0851437	0.571626		ATXN7L3B	-0.368777	1.94179
						AUH	0.58863	1.57473		AUH	0.0522631	0.378823		AUH	0.566225	1.53901
						AUNIP	-0.962461	2.17154		AUNIP	-0.131852	0.422942		AUNIP	-1.36573	1.8248
						AUP1	0.0853379	0.659345		AUP1	-0.0587166	0.621955		AUP1	-0.00340825	0.312452
						AURKA	-3.04103	2.77132		AURKA	-1.28343	1.80075		AURKA	-3.05418	2.92409
						AURKAIP1	-0.183028	0.612061		AURKAIP1	-0.245552	1.72001		AURKAIP1	-0.591958	2.54823
						AURKB	-1.42266	2.10967		AURKB	-0.167113	0.756093		AURKB	-1.30752	2.56475
						AURKC	-0.0973785	0.716524		AURKC	0.0387143	0.427451		AURKC	-0.115067	0.773766
						AUTS2	0.0691477	0.439944		AUTS2	0.0239563	0.329513		AUTS2	0.188596	0.641866
						AVEN	-0.882723	1.81985		AVEN	0.0369503	0.378407		AVEN	-1.12315	2.56562
						AVIL	0.302063	0.922936		AVIL	-0.0061558	0.308333		AVIL	0.507966	1.16873
						AVL9	-0.274463	1.84635		AVL9	-0.181549	1.65199		AVL9	-0.247538	1.75456
						AVP	0.321087	1.44222		AVP	0.145331	0.883185		AVP	0.233743	1.66013
						AVPI1	0.933066	2.35988		AVPI1	-0.147253	0.679849		AVPI1	0.553189	2.07303
						AVPR1A	0.103155	0.754537		AVPR1A	0.038457	0.397263		AVPR1A	0.195477	1.0223
						AVPR1B	-0.0839644	0.560088		AVPR1B	-0.00298265	0.304802		AVPR1B	0.277282	1.28414
						AVPR2	0.319883	1.25016		AVPR2	0.130424	0.737722		AVPR2	0.195877	1.32554
						AWAT1	0.130667	0.625078		AWAT1	0.199702	0.75013		AWAT1	0.0697061	0.479666
						AWAT2	-0.638793	2.24712		AWAT2	-0.631369	1.56653		AWAT2	-0.630934	1.86893
						AXDND1	-0.0232462	0.346703		AXDND1	-0.0767716	0.445697		AXDND1	-0.0873332	0.523116
						AXIN1	-0.115388	0.724446		AXIN1	-0.182074	0.807109		AXIN1	-0.211522	1.26974
						AXIN2	0.478986	1.70275		AXIN2	0.285401	1.05026		AXIN2	0.826239	2.27643
						AXL	-1.64728	2.92817		AXL	-0.517071	1.85075		AXL	-1.24812	3.19666
						AZGP1	0.339821	1.28546		AZGP1	0.133044	0.65205		AZGP1	0.220437	1.98168
						AZI1	-0.0172312	0.383368		AZI1	0.0164983	0.396779		AZI1	-0.0606872	0.62484
						AZI2	0.0107119	0.32172		AZI2	0.31018	0.920998		AZI2	0.149865	0.619016
						AZIN1	0.0198183	0.421772		AZIN1	0.0431198	0.581303		AZIN1	-0.0864563	1.64073
						AZU1	0.222704	0.811306		AZU1	0.189046	0.592443		AZU1	0.126865	0.489469
						B2M	1.02572	2.83621		B2M	0.449768	1.72713		B2M	1.13272	2.95131
						B3GALNT1	-0.27606	1.51305		B3GALNT1	-0.222418	1.30125		B3GALNT1	-0.2155	1.50404
						B3GALNT2	-0.171467	1.06607		B3GALNT2	-0.163624	0.864186		B3GALNT2	-0.31122	1.22425
						B3GALT1	1.18477	2.70452		B3GALT1	0.31747	1.85944		B3GALT1	1.1338	3.19736
						B3GALT2	-0.130824	0.575649		B3GALT2	0.215752	0.76404		B3GALT2	-0.0261219	0.355664
						B3GALT4	0.126942	0.719467		B3GALT4	0.169317	0.728992		B3GALT4	0.0835311	0.448143
						B3GALT5	-0.654659	1.93723		B3GALT5	0.0294352	0.343939		B3GALT5	-0.165008	0.711622
						B3GALT6	-0.107833	1.83839		B3GALT6	-0.0685446	0.603215		B3GALT6	-0.118615	1.97197
						B3GALTL	-0.756541	1.666		B3GALTL	0.312348	0.636245		B3GALTL	-0.294789	0.672782
						B3GAT1	0.103249	0.712526		B3GAT1	0.0238948	0.380187		B3GAT1	0.187549	0.842591
						B3GAT2	0.259743	2.04991		B3GAT2	0.0842809	0.434888		B3GAT2	0.331973	2.45484
						B3GAT3	0.484452	0.81505		B3GAT3	-0.272391	0.636746		B3GAT3	0.114271	0.425609
						B3GNT1	-0.308587	1.47421		B3GNT1	-0.339787	1.25915		B3GNT1	-0.549667	1.4662
						B3GNT2	0.147483	1.11195		B3GNT2	-0.174009	0.779718		B3GNT2	0.0886544	0.75594
						B3GNT3	0.674662	2.67127		B3GNT3	-0.179349	0.759195		B3GNT3	0.608576	2.52805
						B3GNT4	0.197245	0.821716		B3GNT4	-0.0985244	0.521294		B3GNT4	0.129407	0.518232
						B3GNT5	0.53073	2.61922		B3GNT5	0.0549045	0.494615		B3GNT5	0.815803	2.94173
						B3GNT6	0.180631	0.949956		B3GNT6	0.108286	0.541401		B3GNT6	0.361575	1.0247
						B3GNT7	-0.475051	2.32782		B3GNT7	-0.143904	1.22019		B3GNT7	-0.270591	1.95402
						B3GNT8	0.130575	0.790335		B3GNT8	-0.102805	0.609746		B3GNT8	-0.0838354	0.423585
						B3GNT9	-0.124979	0.90948		B3GNT9	-0.207576	1.07157		B3GNT9	-0.251392	1.09135
						B3GNTL1	-0.441151	1.33409		B3GNTL1	-0.378644	0.97592		B3GNTL1	-0.460348	1.44178
						B4GALNT1	-0.0404515	0.664523		B4GALNT1	0.482418	1.92059		B4GALNT1	0.347885	2.0359
						B4GALNT2	0.0137686	0.342922		B4GALNT2	0.016559	0.32669		B4GALNT2	0.23577	1.68952
						B4GALNT3	0.139392	0.955609		B4GALNT3	0.0111093	0.32119		B4GALNT3	0.136268	0.872216
						B4GALNT4	0.0937176	0.659075		B4GALNT4	0.082819	0.565222		B4GALNT4	0.0397229	0.399615
						B4GALT1	0.812	2.52338		B4GALT1	0.258659	0.935624		B4GALT1	0.896149	2.65217
						B4GALT2	-0.333423	1.83511		B4GALT2	-0.0488409	0.509049		B4GALT2	-0.396298	2.3953
						B4GALT3	0.169313	1.0544		B4GALT3	0.0211717	0.403367		B4GALT3	0.0823851	0.707637
						B4GALT4	0.476132	2.82165		B4GALT4	-0.687243	2.4063		B4GALT4	0.0495592	0.405763
						B4GALT5	0.290552	1.38108		B4GALT5	0.0339641	0.389006		B4GALT5	0.303618	1.76968
						B4GALT6	-0.388814	1.72864		B4GALT6	0.293032	1.42739		B4GALT6	-0.105769	1.12097
						B4GALT7	0.26018	0.883954		B4GALT7	-0.10482	0.498894		B4GALT7	0.2832	0.980668
						B9D1	0.107528	0.690968		B9D1	-0.0665315	0.425053		B9D1	0.0756887	0.579541
						B9D2	0.179128	0.887985		B9D2	0.073184	0.431675		B9D2	0.165901	0.758648
						BAALC	0.143136	0.898832		BAALC	-0.104719	0.539205		BAALC	0.254719	1.34701
						BAAT	0.0415164	0.411032		BAAT	-0.113756	0.665901		BAAT	0.115686	0.571798
						BABAM1	-0.238615	1.27968		BABAM1	-0.23561	1.60277		BABAM1	-0.44055	2.7077
						BACE1	-0.429848	2.11228		BACE1	-0.249094	1.27071		BACE1	-0.433613	2.2469
						BACE2	0.299425	2.02206		BACE2	-0.0242926	0.446261		BACE2	0.662473	2.91693
						BACH1	0.425985	1.51835		BACH1	0.583238	1.60099		BACH1	0.871376	2.55397
						BACH2	0.242437	1.05999		BACH2	0.178856	0.68066		BACH2	0.41294	1.23385
						BAD	0.265338	1.03807		BAD	-0.34761	1.53948		BAD	-0.151967	1.18551
						BAG1	0.126885	1.3309		BAG1	-0.0305942	0.511791		BAG1	0.0690005	0.842093
						BAG2	-0.577718	2.7654		BAG2	0.0257226	0.381027		BAG2	-0.948182	2.54764
						BAG3	-1.11532	3.05991		BAG3	-0.505125	1.66622		BAG3	-0.660063	2.80704
						BAG4	-0.232944	1.43398		BAG4	-0.228802	0.863591		BAG4	-0.198382	1.1161
						BAG5	0.0521335	0.455957		BAG5	-0.234724	0.967168		BAG5	-0.112635	0.705609
						BAG6	-0.172253	1.25272		BAG6	-0.1932	1.78018		BAG6	-0.115124	1.7786
						BAGE	0.346329	1.1908		BAGE	0.150062	0.757021		BAGE	0.585141	2.16715
						BAGE2	0.487734	2.20152		BAGE2	0.184713	0.907751		BAGE2	0.690174	2.42286
						BAGE3	0.291296	1.07575		BAGE3	0.110021	0.583103		BAGE3	0.355387	1.43517
						BAGE4	0.386562	1.58705		BAGE4	0.24717	1.60928		BAGE4	0.459554	2.2288
						BAGE5	0.284267	0.986372		BAGE5	0.148493	0.674209		BAGE5	0.341805	1.32681
						BAHCC1	0.0323715	1.12745		BAHCC1	-0.0284211	0.586487		BAHCC1	0.0179736	0.367846
						BAHD1	0.171923	0.986184		BAHD1	0.133129	0.597922		BAHD1	0.475587	1.98105
						BAI1	0.242993	1.29215		BAI1	0.126897	0.850396		BAI1	0.318097	1.3139
						BAI2	0.753267	2.33941		BAI2	0.176211	1.11356		BAI2	0.806453	3.03937
						BAI3	-0.737628	1.74123		BAI3	0.123918	0.440258		BAI3	-0.0320331	0.353063
						BAIAP2	-0.417107	1.97683		BAIAP2	-0.318451	2.33812		BAIAP2	-0.648345	2.40354
						BAIAP2-AS1	0.0256204	0.353594		BAIAP2-AS1	-0.113032	0.521068		BAIAP2-AS1	-0.122627	0.587281
						BAIAP2L1	1.25286	3.6135		BAIAP2L1	0.0898746	0.683276		BAIAP2L1	1.10507	3.46073
						BAIAP2L2	0.146407	0.663956		BAIAP2L2	0.0546052	0.39957		BAIAP2L2	0.210998	0.696309
						BAIAP3	0.329766	2.67419		BAIAP3	-0.243479	0.978825		BAIAP3	0.297319	2.81691
						BAK1	-0.14634	0.808052		BAK1	-0.79895	1.77577		BAK1	-0.523284	1.71149
						BAMBI	1.89428	3.1106		BAMBI	0.527816	1.90584		BAMBI	1.4567	3.03244
						BANF1	-0.860337	1.81851		BANF1	-0.292797	1.27067		BANF1	-0.982093	3.10698
						BANF2	0.426614	1.00334		BANF2	0.126903	0.434953		BANF2	0.0450738	0.338487
						BANK1	-0.719226	1.97505		BANK1	-0.101049	0.498114		BANK1	-0.836611	2.12506
						BANP	0.191643	1.02335		BANP	0.0408635	0.388227		BANP	0.301153	1.34918
						BAP1	-0.0982302	0.753685		BAP1	-0.287098	1.43287		BAP1	-0.192242	1.09075
						BARD1	-0.845707	2.77269		BARD1	-0.0528449	0.444688		BARD1	-0.778382	2.4795
						BARHL1	0.21068	1.36936		BARHL1	0.0233403	0.335267		BARHL1	0.204073	1.10671
						BARHL2	0.131696	0.873472		BARHL2	0.00372442	0.311502		BARHL2	0.21991	1.07
						BARX1	0.190484	0.810707		BARX1	0.0558385	0.396021		BARX1	0.210519	0.679484
						BARX2	0.325012	2.14013		BARX2	0.0814616	0.551698		BARX2	0.340925	1.40923
						BASP1	0.0941543	1.56115		BASP1	-0.0709605	0.727634		BASP1	0.0647367	0.8319
						BATF	0.159364	0.799112		BATF	0.196757	0.720943		BATF	0.129233	0.565837
						BATF2	0.519983	1.1608		BATF2	0.30042	0.714817		BATF2	0.484002	1.01343
						BATF3	0.0547352	0.597684		BATF3	0.0371244	0.42086		BATF3	0.182006	0.90091
						BAX	-0.0578777	0.708092		BAX	-0.0646065	0.598287		BAX	-0.0629511	0.885915
						BAZ1A	-0.96732	2.65498		BAZ1A	-0.0887741	0.730665		BAZ1A	-1.1815	2.99382
						BAZ1B	-0.659724	2.78336		BAZ1B	0.0243194	0.416627		BAZ1B	-0.484534	2.8212
						BAZ2A	0.210401	1.24438		BAZ2A	0.0274762	0.389215		BAZ2A	0.254933	1.59375
						BAZ2B	-0.401589	1.91951		BAZ2B	0.333499	1.31067		BAZ2B	-0.200716	0.762372
						BBC3	0.337449	1.03891		BBC3	0.089533	0.438966		BBC3	0.167217	0.527238
						BBOX1	0.0450744	0.485912		BBOX1	0.119728	0.697123		BBOX1	0.00943996	0.327152
						BBS1	-0.280809	1.23793		BBS1	-0.529553	1.58423		BBS1	-0.540042	1.76738
						BBS10	0.424194	1.68807		BBS10	0.13089	0.582798		BBS10	0.353715	0.924163
						BBS12	0.578918	1.89973		BBS12	-0.128207	0.765276		BBS12	0.581481	1.40043
						BBS2	-0.341241	1.3434		BBS2	0.134876	0.585293		BBS2	-0.453129	1.81936
						BBS4	-0.0125877	0.318388		BBS4	-0.045072	0.357469		BBS4	-0.142361	0.505857
						BBS5	-0.476424	2.30355		BBS5	-0.412372	1.25241		BBS5	-0.637082	2.08367
						BBS7	0.127076	0.692547		BBS7	0.0295557	0.706584		BBS7	0.0886324	0.720728
						BBS9	0.321872	1.48485		BBS9	-0.00819655	0.317749		BBS9	0.294012	0.866735
						BBX	-0.0539111	0.619523		BBX	0.0378858	0.391118		BBX	0.0654232	0.595595
						BCAM	0.549384	2.11866		BCAM	-0.192713	0.853512		BCAM	0.42855	1.73488
						BCAN	0.0921417	1.02038		BCAN	-0.0599419	0.716509		BCAN	0.0917159	2.1146
						BCAP29	0.0416259	0.54607		BCAP29	0.0501098	0.536685		BCAP29	0.0677391	0.585554
						BCAP31	0.482726	1.4895		BCAP31	-0.212859	1.17286		BCAP31	0.233064	1.36345
						BCAR1	-0.431604	2.49093		BCAR1	-0.376908	1.71282		BCAR1	-0.303826	1.69701
						BCAR3	-0.452776	1.92356		BCAR3	-0.498019	1.9482		BCAR3	-0.245475	1.76164
						BCAS1	0.232931	1.1186		BCAS1	0.434719	1.3839		BCAS1	0.529595	1.92013
						BCAS2	-0.320135	1.52295		BCAS2	0.109963	0.822594		BCAS2	-0.436132	1.69188
						BCAS3	-0.141969	1.18168		BCAS3	-0.0738279	0.597636		BCAS3	-0.160143	1.09983
						BCAS4	0.175683	1.47947		BCAS4	0.0661963	0.471327		BCAS4	0.168626	1.01323
						BCAT1	0.674936	1.78176		BCAT1	0.952442	1.69779		BCAT1	0.94297	2.1751
						BCAT2	-0.125738	0.675194		BCAT2	-0.520829	1.90314		BCAT2	-0.532364	1.89391
						BCCIP	-0.407181	1.94727		BCCIP	-0.26451	1.07894		BCCIP	-0.558985	1.75773
						BCDIN3D	0.0678287	0.570333		BCDIN3D	-0.0205806	0.355819		BCDIN3D	0.125641	0.68806
						BCHE	-0.254957	0.660813		BCHE	-0.168414	0.575289		BCHE	-0.240654	0.792155
						BCKDHA	0.00639893	0.317207		BCKDHA	-0.434218	1.73826		BCKDHA	-0.212173	1.43441
						BCKDHB	0.202057	0.987552		BCKDHB	-0.211075	0.707895		BCKDHB	-0.0151653	0.336216
						BCKDK	0.134392	1.25676		BCKDK	-0.646555	2.22123		BCKDK	-0.209721	1.23792
						BCL10	0.0659512	1.03304		BCL10	-0.128205	1.06058		BCL10	0.25436	2.10891
						BCL11A	0.172462	0.71501		BCL11A	0.701117	1.56406		BCL11A	0.933645	2.22703
						BCL11B	0.172235	0.685906		BCL11B	0.129795	0.503379		BCL11B	0.376202	1.02045
						BCL2	-0.173842	1.15633		BCL2	0.308634	1.61068		BCL2	0.327256	1.93959
						BCL2A1	-0.924626	2.23574		BCL2A1	0.0713293	0.3849		BCL2A1	-0.29128	1.46481
						BCL2L1	-0.0451632	0.433267		BCL2L1	-0.414732	1.60114		BCL2L1	0.126533	0.847388
						BCL2L10	-0.118247	1.71111		BCL2L10	-0.21572	1.7909		BCL2L10	-0.14804	0.923303
						BCL2L11	-0.0238138	0.390164		BCL2L11	-0.0972868	0.726695		BCL2L11	-0.055343	0.68727
						BCL2L12	-0.866	2.14394		BCL2L12	-0.347252	1.50407		BCL2L12	-0.992084	2.66852
						BCL2L13	-0.01739	0.36201		BCL2L13	0.0123749	0.332007		BCL2L13	-0.0798455	0.626229
						BCL2L14	0.171764	0.78142		BCL2L14	0.121183	0.530351		BCL2L14	0.147934	0.647424
						BCL2L15	-0.00861247	0.313335		BCL2L15	0.33252	0.738084		BCL2L15	0.0375568	0.33604
						BCL2L2	0.367277	1.20929		BCL2L2	-0.199148	0.637852		BCL2L2	0.242485	0.920374
						BCL3	0.385902	2.09248		BCL3	-0.167903	0.686037		BCL3	0.213979	1.45223
						BCL6	0.451784	2.02909		BCL6	-0.436358	1.79339		BCL6	0.516157	2.16327
						BCL6B	0.209986	1.04367		BCL6B	0.0500483	0.419898		BCL6B	0.0938686	0.480551
						BCL7A	-0.811673	3.13162		BCL7A	0.0101068	0.328718		BCL7A	-0.326558	1.48482
						BCL7B	-1.01011	2.182		BCL7B	-0.366223	1.60084		BCL7B	-1.13977	2.55246
						BCL7C	-0.325184	1.54647		BCL7C	-0.143282	0.697762		BCL7C	-0.537786	1.9634
						BCL9	0.0843462	0.873643		BCL9	0.102894	0.756333		BCL9	0.165336	1.60022
						BCL9L	0.470553	2.37181		BCL9L	-0.0841617	0.489387		BCL9L	0.555841	2.97287
						BCLAF1	-1.07422	2.8638		BCLAF1	-0.0926632	0.497036		BCLAF1	-0.990982	2.46326
						BCMO1	-0.0378946	0.38935		BCMO1	-0.25546	1.31408		BCMO1	-0.0312583	0.365628
						BCO2	0.686968	1.89127		BCO2	0.433405	0.918743		BCO2	0.907136	2.0991
						BCOR	0.385444	1.45668		BCOR	0.19426	0.912563		BCOR	0.376917	1.62504
						BCORL1	0.430563	1.66635		BCORL1	0.118214	0.551412		BCORL1	0.588643	2.19583
						BCR	-0.241985	1.32556		BCR	-0.196496	1.14624		BCR	-0.343599	2.46888
						BCS1L	-1.11258	1.6541		BCS1L	-0.351611	1.86966		BCS1L	-1.36557	2.43991
						BDH1	-0.619328	2.03438		BDH1	0.0652781	0.395431		BDH1	-0.579633	1.55729
						BDH2	0.0332657	0.478102		BDH2	-0.21391	0.861101		BDH2	-0.0258909	0.336195
						BDKRB1	0.375028	0.820441		BDKRB1	0.244987	0.551687		BDKRB1	0.263619	0.66562
						BDKRB2	0.244684	1.02524		BDKRB2	0.245397	0.932146		BDKRB2	0.361716	1.39112
						BDNF	1.04429	2.21441		BDNF	0.196726	0.705071		BDNF	0.610676	1.65318
						BDP1	-0.475089	1.61327		BDP1	0.100977	0.463531		BDP1	-0.291862	1.03663
						BEAN1	-0.276757	1.19156		BEAN1	0.0530045	0.396166		BEAN1	-0.0655032	0.419754
						BECN1	0.0394687	0.507412		BECN1	-0.200447	1.13994		BECN1	-0.0647981	0.557493
						BEGAIN	-0.0712511	0.569451		BEGAIN	-0.0933795	0.64431		BEGAIN	-0.063495	0.499479
						BEND2	0.0119245	0.363737		BEND2	0.0384303	0.503746		BEND2	-0.070318	0.469598
						BEND3	-0.499108	1.72673		BEND3	-0.0591906	0.46785		BEND3	-0.253716	0.965395
						BEND4	0.126052	0.826439		BEND4	0.166247	0.774084		BEND4	0.217301	0.798706
						BEND5	0.484482	1.33494		BEND5	-0.192745	0.598373		BEND5	0.598732	1.5087
						BEND6	0.0968803	0.679897		BEND6	-0.0186664	0.324074		BEND6	-0.0542064	0.50422
						BEND7	-0.423748	1.83733		BEND7	0.056126	0.42724		BEND7	0.171125	0.83528
						BEST1	2.0372	3.56427		BEST1	1.34303	2.52772		BEST1	2.2766	3.71605
						BEST2	0.178189	1.65952		BEST2	-0.0270259	0.361971		BEST2	0.116572	1.1329
						BEST3	0.0312183	0.507545		BEST3	-0.0285882	0.435268		BEST3	0.0372486	0.509877
						BEST4	0.171355	1.31052		BEST4	0.159834	0.807584		BEST4	0.273034	1.36432
						BET1	0.469548	2.19587		BET1	0.0126256	0.333535		BET1	0.444787	2.00523
						BET1L	-0.0513648	0.419372		BET1L	-0.199481	0.833692		BET1L	-0.0913212	0.596801
						BET3L	0.161853	1.10403		BET3L	-0.102457	0.514243		BET3L	-0.0595552	0.497141
						BEX1	0.203506	0.958615		BEX1	0.214108	0.893372		BEX1	0.315928	1.03755
						BEX2	0.663783	2.94075		BEX2	0.889789	2.33703		BEX2	1.02636	3.18761
						BEX4	0.712499	1.92179		BEX4	1.3957	1.92301		BEX4	1.6643	2.5976
						BEX5	0.34634	1.51815		BEX5	0.0489788	0.376537		BEX5	0.219369	0.848685
						BFAR	-0.0967972	0.703856		BFAR	-0.156739	0.977882		BFAR	-0.201239	1.38757
						BFSP1	0.271692	1.71124		BFSP1	0.241098	1.60301		BFSP1	0.561708	2.79088
						BFSP2	0.113977	0.78286		BFSP2	0.0574146	0.478016		BFSP2	0.199265	1.24434
						BGLAP	0.192311	0.852396		BGLAP	-0.0356894	0.387506		BGLAP	0.0310507	0.373918
						BGN	0.204985	1.01579		BGN	0.309356	1.15964		BGN	0.524228	1.83259
						BHLHA15	-0.084511	0.817054		BHLHA15	0.00529946	0.338594		BHLHA15	-0.0400145	0.42887
						BHLHA9	0.276782	0.943891		BHLHA9	0.103763	0.471676		BHLHA9	0.246569	0.699494
						BHLHB9	-0.0175849	0.32809		BHLHB9	0.343769	0.837607		BHLHB9	0.159431	0.56666
						BHLHE22	0.125828	0.826993		BHLHE22	0.023143	0.369141		BHLHE22	0.133902	0.76949
						BHLHE23	0.0298948	0.414226		BHLHE23	-0.0401124	0.534844		BHLHE23	-0.00653006	0.311598
						BHLHE40	-0.0466769	0.641491		BHLHE40	0.0722043	0.678107		BHLHE40	0.0647087	1.09636
						BHLHE41	0.0420558	0.571044		BHLHE41	-0.182712	1.45275		BHLHE41	0.585671	2.98684
						BHMT	0.172928	1.05715		BHMT	-0.0448237	0.37578		BHMT	0.046421	0.578161
						BHMT2	0.0571376	0.395007		BHMT2	0.0875782	0.454416		BHMT2	0.176095	0.674188
						BICC1	0.133792	0.91256		BICC1	0.624471	2.13418		BICC1	0.292892	1.95136
						BICD1	0.0379352	0.434962		BICD1	0.107996	0.645809		BICD1	0.0926865	0.624381
						BICD2	0.239261	1.42438		BICD2	-0.136667	0.9316		BICD2	0.309956	1.73922
						BID	-0.74053	2.19742		BID	-0.125163	0.518693		BID	-1.00385	2.55214
						BIK	-0.0469799	0.355084		BIK	-0.145338	0.461714		BIK	0.0463338	0.355306
						BIN1	0.081758	0.589159		BIN1	0.0895939	0.783117		BIN1	0.0682469	0.468132
						BIN2	0.189944	0.678033		BIN2	0.107112	0.466211		BIN2	0.27454	0.943337
						BIN3	0.330135	1.13623		BIN3	-0.158811	0.634008		BIN3	0.303969	1.11529
						BIRC2	0.481346	1.81983		BIRC2	0.0388735	0.39797		BIRC2	0.517571	1.93803
						BIRC3	1.82435	3.23304		BIRC3	0.812172	1.84154		BIRC3	2.05918	3.29863
						BIRC5	-2.74919	3.47365		BIRC5	-0.554182	1.56655		BIRC5	-2.57029	3.23607
						BIRC6	-0.0913393	0.415011		BIRC6	0.174382	0.766143		BIRC6	0.0643853	0.553032
						BIRC7	0.271419	0.980344		BIRC7	0.0729185	0.382127		BIRC7	0.28589	0.879225
						BIRC8	0.119974	0.542426		BIRC8	0.0718803	0.470779		BIRC8	0.166628	0.832051
						BIVM	0.350227	0.709311		BIVM	-0.239833	0.536565		BIVM	-0.0619745	0.340296
						BLCAP	0.286773	1.4815		BLCAP	-0.232871	1.53167		BLCAP	0.153943	1.23889
						BLID	0.0339857	0.333457		BLID	-0.10436	0.481083		BLID	0.0120984	0.323389
						BLK	0.128754	0.610368		BLK	0.0199522	0.325018		BLK	0.110532	0.416812
						BLM	-2.05704	3.19303		BLM	-0.154362	0.457749		BLM	-1.88284	2.34925
						BLMH	-0.509159	1.90412		BLMH	0.0437171	0.38912		BLMH	-0.483093	1.51822
						BLNK	0.448994	2.07528		BLNK	0.491913	1.76033		BLNK	0.538764	2.20137
						BLOC1S1	-0.237302	0.545884		BLOC1S1	-0.187224	1.5516		BLOC1S1	-0.532405	1.87161
						BLOC1S2	-0.148934	1.2733		BLOC1S2	0.0298006	0.484877		BLOC1S2	-0.404781	2.15871
						BLOC1S3	0.0225831	0.511518		BLOC1S3	0.043411	0.697649		BLOC1S3	0.207747	1.26258
						BLOC1S4	0.118873	0.787397		BLOC1S4	0.0623087	0.460874		BLOC1S4	0.00843166	0.323925
						BLOC1S5	-0.521532	2.52246		BLOC1S5	-0.0257734	0.362287		BLOC1S5	-0.522375	2.38168
						BLOC1S6	-0.303789	1.9942		BLOC1S6	-0.158967	0.865228		BLOC1S6	-0.198297	1.34733
						BLVRA	0.539614	1.79187		BLVRA	-0.327614	1.50512		BLVRA	-0.0421895	0.622386
						BLVRB	1.32625	2.39398		BLVRB	-0.0619236	0.473353		BLVRB	0.967887	2.51307
						BLZF1	-0.0739921	1.08154		BLZF1	0.0164514	0.332113		BLZF1	-0.094243	0.49224
						BMF	1.20021	2.31251		BMF	0.68453	1.56423		BMF	1.54143	2.57681
						BMI1	0.972214	2.47086		BMI1	0.54189	1.60733		BMI1	1.09974	2.59115
						BMP1	0.270175	2.3503		BMP1	0.324554	1.50347		BMP1	0.403707	2.15477
						BMP10	0.0156483	0.333285		BMP10	-0.0767476	0.390614		BMP10	0.183143	0.879195
						BMP15	0.125522	0.784843		BMP15	0.0297177	0.423655		BMP15	0.0726455	0.7342
						BMP2	0.524631	2.21329		BMP2	0.568793	2.19484		BMP2	0.655137	2.55032
						BMP2K	-0.21342	1.11357		BMP2K	0.393485	1.93457		BMP2K	0.0405481	0.503688
						BMP3	1.1419	3.48115		BMP3	1.23094	2.87279		BMP3	1.70062	3.29643
						BMP4	0.876892	2.21129		BMP4	0.625557	1.78556		BMP4	1.27915	2.75143
						BMP5	0.519771	2.25656		BMP5	0.224769	1.08255		BMP5	0.366012	1.42334
						BMP6	0.100578	0.957001		BMP6	0.4468	1.64883		BMP6	0.722474	2.67229
						BMP7	0.160505	0.874656		BMP7	0.0511252	0.477286		BMP7	0.183306	0.89452
						BMP8A	-0.120972	0.493383		BMP8A	-0.0232697	0.333648		BMP8A	0.184386	0.550709
						BMP8B	0.14953	0.842389		BMP8B	0.155049	0.867215		BMP8B	0.186076	0.921355
						BMPER	0.021771	0.349985		BMPER	-0.0733264	0.434931		BMPER	0.0828662	0.477921
						BMPR1A	-0.432036	2.12789		BMPR1A	-0.0829792	0.690366		BMPR1A	-0.467869	1.71634
						BMPR1B	-0.442159	1.47039		BMPR1B	0.106175	0.56379		BMPR1B	-0.298496	1.31038
						BMPR2	0.0355681	0.368388		BMPR2	0.128048	0.777995		BMPR2	0.237181	1.80876
						BMS1	-0.627061	1.95604		BMS1	0.109766	0.917807		BMS1	-0.547613	2.64505
						BMS1P1	-0.425745	1.87078		BMS1P1	0.185806	0.747487		BMS1P1	-0.315116	2.1219
						BMS1P4	-0.45253	0.763645		BMS1P4	0.395644	1.23712		BMS1P4	-0.323016	0.938161
						BMX	0.132885	0.887005		BMX	-0.0664186	0.522646		BMX	-0.0321255	0.384932
						BNC1	-0.343691	1.87078		BNC1	0.0279326	0.379894		BNC1	-0.192686	1.24087
						BNC2	-0.719692	1.91981		BNC2	-0.0476909	0.379543		BNC2	-0.461533	1.68051
						BNIP1	-0.169612	0.852134		BNIP1	-0.123255	0.699222		BNIP1	-0.38649	1.27541
						BNIP2	0.0830537	0.499623		BNIP2	0.0881636	0.926009		BNIP2	0.0867611	0.731871
						BNIP3	1.50516	3.14162		BNIP3	-0.0908185	0.805684		BNIP3	1.06314	3.06388
						BNIP3L	0.536419	2.46506		BNIP3L	-0.135413	0.984103		BNIP3L	0.551384	2.41925
						BNIPL	-0.0218485	0.437238		BNIPL	-0.0203506	0.466218		BNIPL	0.0852818	0.480212
						BOC	0.0295993	0.529133		BOC	-0.0979422	0.70756		BOC	0.155909	0.878016
						BOD1	-0.158578	0.824042		BOD1	0.147215	0.635645		BOD1	0.0119785	0.327899
						BOD1L1	0.351472	1.19878		BOD1L1	0.10494	0.452531		BOD1L1	0.670422	1.51671
						BOD1L2	0.104325	0.976903		BOD1L2	0.126961	0.837553		BOD1L2	0.082318	0.633656
						BOK	0.2473	1.30426		BOK	-0.177762	1.0453		BOK	0.109913	0.678581
						BOLA1	0.217689	0.9529		BOLA1	0.113756	1.90118		BOLA1	-0.0489013	0.776452
						BOLA2	-0.101493	0.495072		BOLA2	0.0402692	0.396281		BOLA2	-0.0411829	0.47965
						BOLA3	-0.522573	1.1602		BOLA3	-0.115506	0.461532		BOLA3	-0.742991	2.34259
						BOLL	0.0281473	0.424311		BOLL	-0.160682	0.901659		BOLL	0.0678206	0.6241
						BOP1	-1.08629	2.99262		BOP1	-0.32396	1.60954		BOP1	-1.16861	3.00976
						BORA	-0.791902	2.2585		BORA	-0.28734	0.884531		BORA	-0.816165	2.24818
						BPESC1	0.096976	0.501512		BPESC1	0.176795	0.600359		BPESC1	0.169267	0.685926
						BPGM	0.259799	1.15499		BPGM	-0.10144	0.527019		BPGM	0.169185	0.814181
						BPHL	0.0422009	0.446758		BPHL	-0.261455	1.06356		BPHL	-0.0833429	0.502849
						BPI	-0.0367162	0.522263		BPI	-0.0762684	1.03923		BPI	-0.0456576	0.472488
						BPIFA1	0.215422	0.883074		BPIFA1	0.0350643	0.339272		BPIFA1	0.165435	0.539723
						BPIFA2	0.153927	0.639429		BPIFA2	0.105235	0.663674		BPIFA2	0.148794	0.587549
						BPIFA3	0.0980027	0.500792		BPIFA3	0.0237492	0.330679		BPIFA3	0.197226	0.704689
						BPIFA4P	0.0354868	0.391533		BPIFA4P	-0.112204	0.747372		BPIFA4P	-0.0458439	0.51147
						BPIFB1	0.090762	0.558748		BPIFB1	0.204712	1.1211		BPIFB1	0.216858	0.842104
						BPIFB2	0.157353	0.898414		BPIFB2	-0.00650307	0.311986		BPIFB2	0.153302	0.636864
						BPIFB3	0.359363	1.42016		BPIFB3	0.161375	0.937165		BPIFB3	0.197393	0.774156
						BPIFB4	0.0999928	0.750129		BPIFB4	0.170182	1.03867		BPIFB4	0.318313	1.25464
						BPIFB6	0.33235	1.41332		BPIFB6	0.237845	0.941505		BPIFB6	0.275011	1.02232
						BPIFC	0.116523	0.670352		BPIFC	0.0328915	0.382213		BPIFC	0.161141	0.847628
						BPNT1	0.0742673	0.596142		BPNT1	-0.65728	2.10269		BPNT1	-0.135118	0.67247
						BPTF	-0.798419	2.1024		BPTF	0.139886	1.0056		BPTF	-0.419272	2.23393
						BPY2	0.0318571	0.410155		BPY2	-0.0321569	0.344178		BPY2	0.0868142	0.617146
						BRAF	0.217125	1.12957		BRAF	0.135235	0.723053		BRAF	0.368809	1.49245
						BRAP	-0.320784	2.12184		BRAP	-0.162792	1.11971		BRAP	-0.544784	2.54965
						BRAT1	-0.26878	1.79423		BRAT1	-0.219235	1.36198		BRAT1	-0.3589	2.13182
						BRCA1	-2.37836	2.66705		BRCA1	-0.0952243	0.531599		BRCA1	-2.3593	2.734
						BRCA2	-1.55442	2.60846		BRCA2	0.166875	0.49029		BRCA2	-1.22976	1.21058
						BRCC3	-0.547112	1.47869		BRCC3	-0.39933	1.45771		BRCC3	-0.576641	2.04749
						BRD1	-0.3894	1.14092		BRD1	-0.0154666	0.318006		BRD1	-0.327508	1.23713
						BRD2	-0.322843	2.1272		BRD2	-0.0323048	0.422446		BRD2	-0.237799	2.36866
						BRD3	-0.0725917	1.53224		BRD3	-0.101694	0.82816		BRD3	0.0685758	0.823315
						BRD4	0.0130561	0.329522		BRD4	0.172638	0.697377		BRD4	0.220809	1.09204
						BRD7	-0.423812	2.20528		BRD7	-0.00550934	0.321415		BRD7	-0.434785	2.72858
						BRD7P3	-0.0168628	0.328887		BRD7P3	0.0434796	0.375001		BRD7P3	-0.0345878	0.400872
						BRD8	-0.911673	2.31836		BRD8	-0.263426	1.17282		BRD8	-1.14514	3.10921
						BRD9	-0.590318	2.32443		BRD9	-0.078411	0.490523		BRD9	-0.599411	1.66181
						BRDT	-0.0295671	0.402472		BRDT	-0.110952	0.977643		BRDT	-0.160645	1.01683
						BRE	0.0547004	0.486489		BRE	-0.21204	1.07639		BRE	0.018806	0.35363
						BREA2	0.123054	0.819762		BREA2	-0.0139769	0.399284		BREA2	0.137228	0.671881
						BRF1	-0.321714	2.21317		BRF1	-0.0302152	0.417162		BRF1	-0.426368	2.54017
						BRF2	0.0532827	0.532721		BRF2	-0.0234159	0.364423		BRF2	-0.0843639	0.651458
						BRI3	0.683277	3.01756		BRI3	0.0199998	0.379534		BRI3	0.776293	2.56982
						BRI3BP	-0.840275	2.64558		BRI3BP	-0.287284	1.35736		BRI3BP	-1.02711	2.98694
						BRICD5	0.169954	1.25125		BRICD5	-0.104186	1.13533		BRICD5	0.127674	0.739033
						BRIP1	-2.87154	2.48085		BRIP1	-0.811596	1.62598		BRIP1	-2.65073	3.29711
						BRIX1	-0.626052	1.85008		BRIX1	0.0857926	0.398853		BRIX1	-0.675565	2.04604
						BRK1	0.787596	2.08876		BRK1	-0.187109	0.992538		BRK1	0.335853	1.62512
						BRMS1	0.129246	1.1458		BRMS1	-0.274016	1.46903		BRMS1	-0.169543	1.43159
						BRMS1L	-0.636674	1.6228		BRMS1L	0.454981	1.26543		BRMS1L	-0.46957	1.05333
						BROX	0.132966	0.920942		BROX	0.218125	1.33989		BROX	0.277381	2.06977
						BRPF1	-0.0829062	0.592783		BRPF1	-0.00441288	0.307317		BRPF1	-0.112466	0.579875
						BRPF3	-1.17603	2.3431		BRPF3	0.00212113	0.304853		BRPF3	-1.05811	3.20545
						BRS3	0.535216	1.57871		BRS3	0.452866	0.820231		BRS3	0.551873	1.52827
						BRSK1	0.284773	1.62324		BRSK1	0.0610126	0.576253		BRSK1	0.317087	1.67379
						BRSK2	-0.10151	0.843046		BRSK2	0.0301806	0.399357		BRSK2	-0.0902176	0.549781
						BRWD1	0.402867	1.24243		BRWD1	0.344892	1.06438		BRWD1	0.565108	1.67717
						BRWD1-IT2	0.116626	0.5733		BRWD1-IT2	0.0900371	0.478441		BRWD1-IT2	0.0970557	0.551944
						BRWD3	0.739585	2.59881		BRWD3	0.130981	0.761645		BRWD3	0.853197	2.8652
						BSCL2	0.703217	3.55642		BSCL2	0.116263	1.20955		BSCL2	0.185825	1.42223
						BSDC1	0.544119	2.72721		BSDC1	-0.256489	1.95918		BSDC1	0.212482	1.34579
						BSG	0.626905	2.61117		BSG	0.00688157	0.332594		BSG	0.463836	2.68873
						BSN	0.112491	0.541592		BSN	0.142776	0.689437		BSN	0.0351404	0.394437
						BSND	-0.0135416	0.33819		BSND	0.0681343	0.642107		BSND	0.255084	1.3887
						BSPH1	-0.265818	1.3213		BSPH1	-0.188915	0.561393		BSPH1	-0.16119	0.549419
						BSPRY	0.582638	2.37213		BSPRY	0.228349	1.24832		BSPRY	0.418785	1.58482
						BST1	0.069492	0.689667		BST1	0.0108197	0.337977		BST1	-0.0642538	0.521081
						BST2	1.69327	2.48429		BST2	0.0244401	0.339041		BST2	1.19021	2.62037
						BSX	0.102699	0.656865		BSX	0.0121854	0.325238		BSX	0.134051	0.560175
						BTAF1	0.353078	1.69065		BTAF1	0.0173833	0.33664		BTAF1	0.268783	1.68752
						BTBD1	-0.28793	1.66651		BTBD1	-0.102169	0.859039		BTBD1	-0.294208	2.05303
						BTBD10	-0.471156	2.1052		BTBD10	-0.0488283	0.372451		BTBD10	-0.541703	2.61497
						BTBD11	-0.143666	0.527442		BTBD11	0.0318114	0.351649		BTBD11	0.590321	1.10717
						BTBD16	0.116648	0.620641		BTBD16	0.0298775	0.344212		BTBD16	0.124711	0.557762
						BTBD2	-0.235794	1.61168		BTBD2	-0.248245	1.29291		BTBD2	-0.339444	1.96703
						BTBD3	-0.215684	1.63453		BTBD3	0.277658	1.67934		BTBD3	0.0216822	0.382603
						BTBD6	-0.452215	1.38893		BTBD6	-0.156397	0.567128		BTBD6	-0.693226	2.01787
						BTBD7	-1.01387	2.28295		BTBD7	-0.514617	2.00653		BTBD7	-0.923891	3.13619
						BTBD8	-0.217743	0.75085		BTBD8	0.370519	1.42772		BTBD8	0.0371239	0.37495
						BTBD9	-0.0692559	0.558768		BTBD9	0.113032	0.845268		BTBD9	-0.00383899	0.311849
						BTC	-0.468794	2.00572		BTC	0.165442	0.715143		BTC	-0.312811	0.866616
						BTD	0.615348	2.24891		BTD	0.00823582	0.325008		BTD	0.159877	0.982705
						BTF3	-0.33923	1.45001		BTF3	-0.25033	1.23176		BTF3	-0.429688	1.88247
						BTF3L4	-0.13454	1.00616		BTF3L4	-0.141425	0.911195		BTF3L4	-0.295306	1.14649
						BTF3P11	0.0821147	0.545999		BTF3P11	0.135094	0.770019		BTF3P11	-0.0942408	0.513516
						BTF3P9	0.0272322	0.388352		BTF3P9	-0.219649	0.671189		BTF3P9	-0.19645	0.989511
						BTG1	1.44091	3.32985		BTG1	0.21804	1.68427		BTG1	1.57697	3.30941
						BTG2	-0.139209	0.768285		BTG2	0.868451	1.59223		BTG2	1.32611	2.40638
						BTG3	0.630115	2.46524		BTG3	0.687674	1.93887		BTG3	1.0719	2.72964
						BTG4	0.0721134	0.429421		BTG4	-0.192974	0.90873		BTG4	-0.10107	0.765267
						BTK	0.191318	0.731226		BTK	-0.121739	0.519242		BTK	0.00970052	0.317309
						BTLA	0.0974368	0.708341		BTLA	0.118617	0.493707		BTLA	0.0712899	0.490407
						BTN1A1	-0.00229232	0.305312		BTN1A1	-0.17301	0.611684		BTN1A1	0.0449851	0.393642
						BTN2A1	-0.348416	1.07549		BTN2A1	-0.198945	0.636236		BTN2A1	-0.464591	1.57898
						BTN2A2	0.491554	2.16219		BTN2A2	-0.0532792	0.435641		BTN2A2	0.442024	2.04393
						BTN2A3P	-0.198827	0.619416		BTN2A3P	-0.144275	0.537202		BTN2A3P	-0.158395	0.502125
						BTN3A1	0.84819	2.50355		BTN3A1	0.208955	1.05932		BTN3A1	0.966767	2.36933
						BTN3A2	0.949279	3.12117		BTN3A2	0.117992	0.854974		BTN3A2	1.11261	2.63007
						BTN3A3	0.714166	2.3168		BTN3A3	0.0853836	0.442787		BTN3A3	0.75352	2.425
						BTNL2	0.047662	0.36777		BTNL2	-0.077353	0.483392		BTNL2	0.0823463	0.532017
						BTNL3	-0.00708052	0.311815		BTNL3	-0.103799	0.489504		BTNL3	0.0661141	0.422494
						BTNL8	0.0318128	0.370921		BTNL8	-0.17291	0.771696		BTNL8	-0.0825256	0.467669
						BTNL9	0.103895	0.753182		BTNL9	0.167762	0.731255		BTNL9	0.191962	0.810593
						BTRC	0.0389319	0.376177		BTRC	-0.133472	0.59469		BTRC	-0.0401122	0.400871
						BUB1	-2.92113	3.55358		BUB1	-1.08882	1.95028		BUB1	-2.69725	3.44894
						BUB1B	-3.41396	3.59081		BUB1B	-1.08552	1.60971		BUB1B	-3.12601	3.01939
						BUB3	-0.851334	2.93482		BUB3	-0.293196	1.4574		BUB3	-0.79397	2.37671
						BUD13	-0.635353	2.55359		BUD13	0.144538	0.690689		BUD13	-0.770676	2.50152
						BUD31	0.213865	1.04427		BUD31	-0.0127184	0.338608		BUD31	-0.112002	0.821719
						BVES	0.151955	1.3584		BVES	-0.0518652	0.484917		BVES	0.00869158	0.32559
						BYSL	-0.790595	1.94878		BYSL	-0.256808	0.704137		BYSL	-0.968042	1.91845
						BZRAP1	0.15763	1.74039		BZRAP1	0.0932884	1.19897		BZRAP1	0.259951	1.13101
						BZW2	-0.660726	2.70406		BZW2	-0.419932	2.03633		BZW2	-0.820799	3.27601
						C10orf10	0.748955	2.07637		C10orf10	-0.243438	0.810423		C10orf10	1.01746	2.31488
						C10orf107	1.8374	2.91561		C10orf107	1.14626	2.27548		C10orf107	1.97542	3.27758
						C10orf11	0.26686	1.40161		C10orf11	0.151962	0.727282		C10orf11	0.439102	3.29681
						C10orf111	0.132872	0.622193		C10orf111	-0.0351598	0.353289		C10orf111	0.0372534	0.378014
						C10orf113	0.44395	1.46877		C10orf113	0.157173	0.50176		C10orf113	0.218818	0.821351
						C10orf114	0.153439	0.746759		C10orf114	0.119401	0.516609		C10orf114	0.293405	1.23536
						C10orf118	0.443953	1.36795		C10orf118	0.567251	1.11251		C10orf118	0.68778	1.50268
						C10orf12	-0.634923	1.63072		C10orf12	-0.0191155	0.31952		C10orf12	-0.382653	1.18749
						C10orf120	-0.131822	0.687049		C10orf120	-0.292584	0.86191		C10orf120	-0.0726314	0.395439
						C10orf129	-0.0831564	0.924872		C10orf129	-0.00240726	0.305826		C10orf129	-0.0695587	0.747456
						C10orf131	0.0500508	0.607642		C10orf131	-0.0149236	0.390869		C10orf131	-0.0472488	0.724676
						C10orf137	-0.359657	1.26824		C10orf137	-0.00952431	0.316957		C10orf137	-0.456291	1.77826
						C10orf2	-0.401332	1.56194		C10orf2	-0.17953	0.686578		C10orf2	-0.419171	1.43076
						C10orf25	0.0012537	0.304245		C10orf25	0.0347009	0.365668		C10orf25	0.0477888	0.437051
						C10orf32	-1.15862	2.0092		C10orf32	-0.129881	0.539312		C10orf32	-1.14588	2.06321
						C10orf35	0.27691	1.54514		C10orf35	0.182889	1.05462		C10orf35	0.267697	1.57491
						C10orf53	0.168572	1.20649		C10orf53	0.0725875	0.469223		C10orf53	0.0145847	0.325596
						C10orf54	0.235778	1.25205		C10orf54	-0.12454	1.03624		C10orf54	0.1667	1.90878
						C10orf55	-0.231456	0.962678		C10orf55	0.243075	1.29919		C10orf55	0.115081	0.800006
						C10orf62	0.0554516	0.742275		C10orf62	0.0988231	0.885529		C10orf62	0.0560744	0.52269
						C10orf67	-0.000813921	0.305073		C10orf67	-0.0704206	0.529473		C10orf67	-0.0386048	0.483247
						C10orf68	-0.44293	2.97949		C10orf68	0.0744546	0.479122		C10orf68	-0.507165	1.21632
						C10orf71	-0.00584034	0.308121		C10orf71	0.00955534	0.310159		C10orf71	0.0518793	0.367698
						C10orf76	-0.364918	1.62143		C10orf76	-0.296661	1.30723		C10orf76	-0.483544	1.54585
						C10orf82	0.0564556	0.41617		C10orf82	-0.00183397	0.304799		C10orf82	0.0669915	0.515722
						C10orf85	0.143846	0.581342		C10orf85	0.0135922	0.321495		C10orf85	0.0877772	0.445188
						C10orf88	-0.452849	1.79829		C10orf88	-0.286561	0.754319		C10orf88	-0.601839	1.54072
						C10orf90	0.193744	1.72601		C10orf90	0.117527	0.75089		C10orf90	0.204697	0.980233
						C10orf91	0.210033	0.598777		C10orf91	-0.0579886	0.376491		C10orf91	0.127881	0.421453
						C10orf95	0.215053	0.90801		C10orf95	0.0033402	0.313041		C10orf95	0.146961	0.79246
						C10orf99	0.0484944	0.362555		C10orf99	-0.12526	0.43965		C10orf99	0.0561755	0.373329
						C11orf1	0.744847	1.72397		C11orf1	0.0611334	0.733329		C11orf1	0.408972	1.48523
						C11orf16	0.142821	0.812981		C11orf16	0.127948	0.520296		C11orf16	0.180635	1.15642
						C11orf21	0.197587	0.964086		C11orf21	0.218716	0.810467		C11orf21	0.341901	0.919765
						C11orf24	-0.01123	0.345313		C11orf24	-0.183905	1.1295		C11orf24	-0.121522	0.934967
						C11orf30	-0.184386	1.45557		C11orf30	-0.0675847	1.05889		C11orf30	-0.263621	1.81338
						C11orf31	-0.187252	0.960213		C11orf31	-0.0179659	0.337137		C11orf31	-0.28137	1.16158
						C11orf34	0.114365	0.488112		C11orf34	0.0933502	0.55778		C11orf34	0.166365	0.685475
						C11orf35	0.36171	1.35994		C11orf35	-0.174544	0.626966		C11orf35	0.00339765	0.310247
						C11orf40	0.0292477	0.389987		C11orf40	-0.0530365	0.395121		C11orf40	-0.00955243	0.32728
						C11orf42	0.236949	0.786616		C11orf42	0.144535	0.52764		C11orf42	0.214711	0.73572
						C11orf44	0.454462	1.24506		C11orf44	0.247974	0.838457		C11orf44	0.309342	1.03218
						C11orf45	-0.207625	1.2355		C11orf45	-0.0187906	0.339522		C11orf45	-0.0923985	0.780116
						C11orf48	-0.474413	1.24342		C11orf48	-0.32099	0.802696		C11orf48	-0.8601	1.58696
						C11orf49	0.0511163	0.420802		C11orf49	-0.275923	1.06447		C11orf49	-0.10056	0.732524
						C11orf52	0.344027	3.46646		C11orf52	0.258807	2.77264		C11orf52	0.306564	1.76329
						C11orf53	-0.0910049	0.499088		C11orf53	-0.0559091	0.349603		C11orf53	0.269927	0.786948
						C11orf54	0.220242	1.5442		C11orf54	-0.153767	1.05399		C11orf54	0.111087	0.60422
						C11orf57	-0.352604	1.76693		C11orf57	-0.104972	0.670365		C11orf57	-0.484732	1.75212
						C11orf58	-0.217024	1.57668		C11orf58	-0.0250862	0.395736		C11orf58	-0.341801	1.99112
						C11orf63	0.0768216	0.866		C11orf63	0.381431	1.50511		C11orf63	0.304845	1.48163
						C11orf65	0.121461	0.589134		C11orf65	-0.0323192	0.338138		C11orf65	0.270419	0.858908
						C11orf68	-0.212323	0.85516		C11orf68	-0.544406	1.60021		C11orf68	-0.369627	1.4237
						C11orf70	0.818831	1.80293		C11orf70	0.283584	0.790107		C11orf70	0.432679	1.12354
						C11orf71	0.965661	2.06721		C11orf71	0.270419	0.835343		C11orf71	0.550505	1.38504
						C11orf72	0.121123	0.707616		C11orf72	-0.0665522	0.476835		C11orf72	0.018689	0.334969
						C11orf73	0.0363329	0.439796		C11orf73	-0.120828	0.638637		C11orf73	-0.17521	0.810395
						C11orf74	0.0484053	0.384761		C11orf74	-0.0704989	0.367087		C11orf74	0.0112617	0.317283
						C11orf75	0.331127	1.16218		C11orf75	0.491756	1.15339		C11orf75	0.472983	1.31798
						C11orf80	-0.118104	0.860623		C11orf80	-0.451392	1.41439		C11orf80	-0.393032	1.67574
						C11orf82	-2.82572	2.64641		C11orf82	-0.623475	1.93203		C11orf82	-2.79265	3.02445
						C11orf83	-0.277271	0.838634		C11orf83	-0.065365	0.416733		C11orf83	-0.344268	1.08968
						C11orf84	-0.0174355	0.485678		C11orf84	-0.0215175	0.36282		C11orf84	-0.139454	1.37491
						C11orf85	0.146289	0.769362		C11orf85	0.135537	0.614613		C11orf85	0.148378	0.683329
						C11orf86	0.170538	0.943011		C11orf86	0.00117926	0.303572		C11orf86	0.246946	1.09845
						C11orf87	0.119632	0.812882		C11orf87	0.0888671	0.574848		C11orf87	0.0686791	0.461954
						C11orf88	0.185713	1.06723		C11orf88	0.0905507	0.553408		C11orf88	0.115072	0.893825
						C11orf95	0.0102983	0.393557		C11orf95	-0.00602753	0.315112		C11orf95	0.0559265	0.376041
						C11orf96	0.207169	0.987258		C11orf96	0.118419	0.613654		C11orf96	0.0953216	0.529261
						C12orf10	-0.15033	0.800825		C12orf10	-0.200104	1.55147		C12orf10	-0.371452	2.29825
						C12orf23	0.483928	2.44354		C12orf23	0.0955128	0.821608		C12orf23	0.379279	2.32191
						C12orf29	-0.33135	1.32395		C12orf29	-0.0525014	0.508247		C12orf29	-0.452512	1.77256
						C12orf39	1.98173	2.98992		C12orf39	1.08647	1.98734		C12orf39	2.60494	3.12749
						C12orf4	-0.83242	1.99491		C12orf4	-0.253432	0.895829		C12orf4	-0.894365	1.95477
						C12orf40	-0.200818	0.836362		C12orf40	-0.343853	1.10995		C12orf40	-0.219383	0.927545
						C12orf42	0.066827	0.420206		C12orf42	-0.0659663	0.404711		C12orf42	0.0921431	0.490441
						C12orf43	-0.552168	2.09591		C12orf43	-0.212398	1.42893		C12orf43	-0.548989	2.15467
						C12orf44	0.743712	1.93226		C12orf44	-0.0982176	0.497543		C12orf44	0.574128	1.84833
						C12orf45	-0.756532	1.69002		C12orf45	-0.278322	1.02695		C12orf45	-1.07274	2.45347
						C12orf49	0.0178647	0.426137		C12orf49	-0.01662	0.409647		C12orf49	0.0379901	0.855807
						C12orf5	-0.190694	0.776409		C12orf5	-0.159575	0.507862		C12orf5	-0.234383	0.905064
						C12orf50	-0.182911	1.04613		C12orf50	-0.0665847	0.474273		C12orf50	-0.083894	0.562788
						C12orf52	-0.249319	1.77789		C12orf52	-0.268865	2.00635		C12orf52	-0.5574	2.22042
						C12orf54	0.0871177	0.444111		C12orf54	-0.150796	0.528676		C12orf54	0.0845531	0.3934
						C12orf56	-0.434742	1.87672		C12orf56	-0.176442	0.781846		C12orf56	-0.637699	1.28217
						C12orf57	-0.181083	0.550946		C12orf57	0.131919	0.569365		C12orf57	-0.52091	1.55156
						C12orf60	0.171171	0.664774		C12orf60	0.0338317	0.366838		C12orf60	0.19288	0.821263
						C12orf61	-0.0345276	0.463266		C12orf61	0.154857	0.890609		C12orf61	0.0573848	0.695289
						C12orf65	-0.251582	1.40997		C12orf65	-0.0571661	0.486868		C12orf65	-0.315665	2.30967
						C12orf66	-0.178686	1.33038		C12orf66	0.203039	1.09666		C12orf66	-0.0847575	0.584584
						C12orf68	0.198511	2.35189		C12orf68	0.175194	1.93835		C12orf68	0.244408	1.12404
						C12orf69	0.146116	0.68428		C12orf69	-0.0399886	0.49476		C12orf69	0.124032	1.41788
						C12orf70	0.291544	1.256		C12orf70	0.185152	0.715148		C12orf70	0.384708	1.18901
						C12orf74	0.0830667	0.677961		C12orf74	0.0890538	0.47894		C12orf74	-0.111002	0.552166
						C12orf75	0.906491	2.76941		C12orf75	0.36293	1.46322		C12orf75	0.954017	2.8497
						C12orf76	-0.0174089	0.343558		C12orf76	-0.224471	0.767291		C12orf76	-0.0460989	0.469227
						C13orf35	0.0805034	0.427788		C13orf35	0.245739	0.783938		C13orf35	0.241181	0.842307
						C14orf1	-0.144224	1.57721		C14orf1	0.0116577	0.359984		C14orf1	-0.0988567	0.834102
						C14orf101	0.107906	0.656204		C14orf101	0.520138	1.91614		C14orf101	0.260664	1.61253
						C14orf105	0.0889127	0.580171		C14orf105	0.111055	0.535355		C14orf105	0.200404	1.04611
						C14orf132	0.161313	0.781178		C14orf132	0.0602865	0.394864		C14orf132	0.234342	0.938981
						C14orf142	-0.111742	0.752045		C14orf142	-0.1428	0.854477		C14orf142	-0.205271	1.3236
						C14orf159	0.102362	0.651972		C14orf159	0.105769	0.645811		C14orf159	0.16615	0.889285
						C14orf166	-0.181628	2.73871		C14orf166	-0.151832	1.1109		C14orf166	-0.305963	2.62441
						C14orf166B	-0.062248	0.483912		C14orf166B	0.0778229	0.389024		C14orf166B	0.117184	0.516584
						C14orf169	-0.450648	1.82509		C14orf169	-0.152495	0.677142		C14orf169	-0.501158	2.09268
						C14orf177	0.0808024	1.50699		C14orf177	0.0559787	0.624552		C14orf177	0.099955	0.570688
						C14orf178	0.0119269	0.331703		C14orf178	0.203803	0.677752		C14orf178	0.0417017	0.392254
						C14orf180	0.215993	1.50541		C14orf180	0.158853	0.850581		C14orf180	0.265401	1.20627
						C14orf182	0.196431	0.863152		C14orf182	-0.225802	1.11334		C14orf182	0.149561	0.736924
						C14orf183	0.17673	1.54487		C14orf183	-0.0133389	0.318745		C14orf183	0.177732	0.929819
						C14orf2	-0.12682	0.515662		C14orf2	-0.140265	0.97046		C14orf2	-0.389442	1.9005
						C14orf23	0.256149	0.650846		C14orf23	0.0930527	0.403775		C14orf23	0.140599	0.540439
						C14orf28	-0.0126771	0.322481		C14orf28	-0.199714	1.021		C14orf28	-0.0851543	0.504199
						C14orf37	1.22898	2.92791		C14orf37	2.32856	2.46754		C14orf37	2.73793	3.28694
						C14orf39	-0.608248	1.60019		C14orf39	-0.0182072	0.36395		C14orf39	-0.877147	1.44056
						C14orf79	0.197654	1.29463		C14orf79	-0.135983	1.24832		C14orf79	-0.0321039	0.393895
						C14orf80	-0.120369	0.858759		C14orf80	0.0321797	0.354817		C14orf80	-0.12405	0.541474
						C14orf93	0.0471596	0.38739		C14orf93	-0.0364732	0.343746		C14orf93	0.14798	0.602951
						C15orf26	-0.0398175	0.387197		C15orf26	-0.0831849	0.388318		C15orf26	-0.240362	1.1336
						C15orf27	0.284424	1.65084		C15orf27	0.0761403	0.491422		C15orf27	0.198092	0.762099
						C15orf32	0.103267	0.638459		C15orf32	0.0838347	0.493497		C15orf32	0.159704	0.949098
						C15orf37	0.080286	0.551428		C15orf37	-0.0737706	0.486753		C15orf37	0.00135862	0.304459
						C15orf38	0.107469	1.38607		C15orf38	0.0900027	0.600181		C15orf38	0.193982	1.3018
						C15orf39	0.410293	2.03361		C15orf39	0.0396219	0.404894		C15orf39	0.606814	2.95583
						C15orf40	0.0254811	0.378244		C15orf40	-0.128935	0.534898		C15orf40	-0.0729005	0.527596
						C15orf41	-0.424625	1.94439		C15orf41	0.171629	0.856072		C15orf41	-0.561822	2.34449
						C15orf43	-0.00235533	0.308022		C15orf43	0.0728589	0.499607		C15orf43	-0.0664658	0.47919
						C15orf48	0.592558	1.9695		C15orf48	0.236553	0.731245		C15orf48	0.535208	2.16396
						C15orf52	-0.434789	1.70984		C15orf52	-0.275836	0.950922		C15orf52	-0.413372	1.50673
						C15orf53	0.300324	1.00266		C15orf53	0.247692	0.730712		C15orf53	0.290127	0.761255
						C15orf54	0.283165	1.26094		C15orf54	0.169814	0.617995		C15orf54	0.217026	0.925575
						C15orf55	0.0922785	0.95761		C15orf55	-0.0177466	0.383375		C15orf55	0.188061	0.752729
						C15orf56	0.0987238	0.653111		C15orf56	0.347168	1.23067		C15orf56	0.0542358	0.376506
						C15orf57	-0.161078	1.12565		C15orf57	-0.0358955	0.389198		C15orf57	-0.315764	1.17846
						C15orf59	0.230474	1.12509		C15orf59	0.0036604	0.307857		C15orf59	0.194559	0.661231
						C15orf60	0.174442	0.65531		C15orf60	0.112676	0.485388		C15orf60	0.181446	0.613067
						C15orf61	-0.183838	0.6823		C15orf61	-0.130719	0.510792		C15orf61	-0.257753	0.66816
						C15orf62	0.148406	0.916259		C15orf62	0.0462654	0.56183		C15orf62	0.06751	0.640516
						C16orf11	0.262948	0.963806		C16orf11	0.203884	0.701784		C16orf11	0.374132	0.937533
						C16orf13	0.0420631	0.4671		C16orf13	-0.433379	1.4391		C16orf13	-0.181171	1.23652
						C16orf3	-0.0663267	0.554735		C16orf3	-0.0192884	0.363895		C16orf3	0.023941	0.347288
						C16orf45	0.878091	2.44541		C16orf45	-0.0190131	0.35496		C16orf45	0.854938	2.76009
						C16orf46	0.0825876	0.645473		C16orf46	-0.248888	1.12118		C16orf46	0.196517	1.42701
						C16orf47	0.211279	0.823988		C16orf47	0.0454625	0.393417		C16orf47	0.222704	0.687242
						C16orf52	-0.873411	1.94447		C16orf52	-0.476529	1.11978		C16orf52	-0.545398	1.3863
						C16orf54	0.113093	0.709692		C16orf54	0.152805	0.869607		C16orf54	0.124489	0.597088
						C16orf55	-0.0319804	0.35107		C16orf55	0.0778295	0.41402		C16orf55	0.0699392	0.449365
						C16orf58	0.328284	1.2284		C16orf58	-0.0555033	0.487799		C16orf58	0.370783	1.61601
						C16orf59	0.0424591	0.573237		C16orf59	-0.0984421	0.834346		C16orf59	-0.0873432	0.95743
						C16orf62	-1.55264	2.14278		C16orf62	-0.119281	0.40588		C16orf62	-1.58815	2.52945
						C16orf70	-0.161567	1.65711		C16orf70	-0.27711	2.14292		C16orf70	-0.357491	2.6342
						C16orf71	0.0754226	0.949782		C16orf71	-0.0983913	1.1029		C16orf71	0.0123207	0.342186
						C16orf72	0.325419	2.39707		C16orf72	-0.0790907	0.704604		C16orf72	0.251415	1.91922
						C16orf74	-0.0902449	0.668329		C16orf74	0.0135859	0.333455		C16orf74	-0.0984076	0.733835
						C16orf78	0.0623151	0.403397		C16orf78	-0.124376	0.475467		C16orf78	0.128674	0.526241
						C16orf80	-0.345526	1.73672		C16orf80	-0.0685503	0.494784		C16orf80	-0.391654	1.23297
						C16orf82	0.015418	0.36279		C16orf82	0.106881	1.17544		C16orf82	-0.00906746	0.338627
						C16orf86	0.115764	0.694148		C16orf86	0.0492932	0.418935		C16orf86	0.215791	0.990448
						C16orf87	0.0960213	0.514255		C16orf87	0.0567114	0.594045		C16orf87	0.0948884	0.77671
						C16orf88	-0.583735	2.68345		C16orf88	-0.270623	0.885273		C16orf88	-0.579823	2.76192
						C16orf89	0.0296486	0.530279		C16orf89	-0.00218137	0.30856		C16orf89	0.179278	0.671893
						C16orf91	0.0259366	0.351085		C16orf91	-0.0596125	1.05176		C16orf91	-0.0873425	0.730332
						C16orf93	0.0830308	0.467533		C16orf93	-0.219604	0.949391		C16orf93	-0.299302	1.3306
						C16orf95	0.0205977	0.357148		C16orf95	0.0245718	0.362281		C16orf95	0.0224996	0.344856
						C17orf102	0.133105	0.730641		C17orf102	-0.00693005	0.311903		C17orf102	0.163788	0.587528
						C17orf103	0.411763	1.4001		C17orf103	0.0806116	0.45584		C17orf103	0.370143	1.32698
						C17orf104	-0.0231484	0.370554		C17orf104	0.00612852	0.319151		C17orf104	0.0813879	0.463076
						C17orf105	0.265237	0.701922		C17orf105	-0.130754	0.396529		C17orf105	0.112074	0.470841
						C17orf47	0.0949921	0.605712		C17orf47	0.0906987	0.76584		C17orf47	0.0532052	0.477802
						C17orf49	-0.866844	1.39279		C17orf49	-0.028493	0.340262		C17orf49	-0.8733	2.17102
						C17orf50	0.110929	0.779565		C17orf50	-0.0234774	0.372189		C17orf50	0.0976777	0.535482
						C17orf51	-0.0635041	0.406329		C17orf51	0.0679628	0.3935		C17orf51	0.180642	1.3182
						C17orf53	-1.40439	3.33041		C17orf53	-0.355177	1.47531		C17orf53	-1.49999	3.06026
						C17orf58	0.102666	0.644301		C17orf58	0.141248	0.700024		C17orf58	0.107982	0.910238
						C17orf59	0.546598	2.09978		C17orf59	0.218584	0.962047		C17orf59	0.35925	1.31362
						C17orf62	-0.0478252	0.438232		C17orf62	-0.200818	1.01358		C17orf62	-0.334717	1.89887
						C17orf64	0.101038	0.450641		C17orf64	-0.137463	0.818842		C17orf64	-0.0214994	0.347701
						C17orf66	0.17134	1.29102		C17orf66	0.362147	1.61225		C17orf66	0.326767	1.28364
						C17orf70	0.0131885	0.331837		C17orf70	-0.00476126	0.313385		C17orf70	-0.15792	1.25282
						C17orf74	0.135608	1.27399		C17orf74	0.268937	1.24784		C17orf74	0.268094	1.04235
						C17orf75	-0.875296	2.47082		C17orf75	-0.0620987	1.05077		C17orf75	-0.787342	2.04681
						C17orf76-AS1	-0.383869	1.40404		C17orf76-AS1	0.0505727	0.374173		C17orf76-AS1	-0.326236	1.22462
						C17orf77	0.145292	0.68574		C17orf77	-0.00589635	0.307872		C17orf77	0.201265	0.849671
						C17orf78	-0.048356	0.456055		C17orf78	-0.0591075	0.689385		C17orf78	-0.0649425	0.556674
						C17orf80	-0.48933	2.12451		C17orf80	-0.272308	1.87595		C17orf80	-0.469305	1.46233
						C17orf82	0.154906	1.38111		C17orf82	0.132732	1.06458		C17orf82	0.0689624	0.713551
						C17orf85	-0.696792	2.24426		C17orf85	-0.128596	0.790699		C17orf85	-0.666657	2.15139
						C17orf96	-0.0500882	0.413777		C17orf96	-0.070177	0.505717		C17orf96	-0.0460044	0.425943
						C17orf97	-0.0286895	0.457659		C17orf97	0.0670755	0.563573		C17orf97	-0.121134	0.913525
						C17orf99	0.0714283	0.550901		C17orf99	0.0236896	0.335762		C17orf99	0.118135	0.473289
						C18orf12	-0.0288997	0.36031		C18orf12	-0.307952	0.889938		C18orf12	0.0170824	0.32713
						C18orf21	-0.294198	1.0112		C18orf21	-0.104841	0.808788		C18orf21	-0.484933	1.90341
						C18orf25	-0.00979356	0.340744		C18orf25	-0.0672146	0.497844		C18orf25	0.160389	0.80893
						C18orf32	0.460926	1.88843		C18orf32	0.115196	0.606035		C18orf32	0.281227	1.44227
						C18orf54	-1.66344	1.91629		C18orf54	0.077711	0.457945		C18orf54	-0.964555	1.73775
						C18orf56	-0.120843	0.63923		C18orf56	-0.0962265	0.506854		C18orf56	-0.152097	0.758625
						C18orf62	0.0965526	0.493874		C18orf62	-0.0281441	0.353927		C18orf62	0.0528089	0.460275
						C18orf8	0.474603	2.14069		C18orf8	0.0822835	0.628634		C18orf8	0.314104	1.50351
						C19orf10	0.44172	1.62701		C19orf10	0.164336	1.46347		C19orf10	0.246423	2.3059
						C19orf12	0.104021	0.711988		C19orf12	0.0782901	0.568722		C19orf12	-0.0694582	0.566983
						C19orf18	0.562155	1.44001		C19orf18	0.264314	0.739489		C19orf18	0.478272	1.40982
						C19orf21	0.133571	0.818912		C19orf21	0.0636922	0.459378		C19orf21	0.0778083	0.539727
						C19orf24	0.115014	0.663773		C19orf24	-0.0338971	0.540014		C19orf24	-0.0400187	0.467752
						C19orf25	0.0747322	1.37005		C19orf25	-0.016967	0.345329		C19orf25	0.162729	1.17869
						C19orf26	0.328035	1.3734		C19orf26	-0.0710895	0.429605		C19orf26	0.212185	1.09385
						C19orf33	-0.105856	0.706499		C19orf33	-0.27832	1.74308		C19orf33	-0.220127	1.41059
						C19orf35	0.242073	1.04974		C19orf35	0.275782	1.01256		C19orf35	0.292894	0.827518
						C19orf40	-0.642453	2.58079		C19orf40	-0.182319	0.714259		C19orf40	-0.841505	3.3892
						C19orf44	-0.110482	0.797623		C19orf44	-0.245538	1.32532		C19orf44	-0.172254	0.961341
						C19orf45	0.00368542	0.308418		C19orf45	-0.093053	0.509739		C19orf45	-0.0544995	0.437205
						C19orf47	-0.275749	1.72796		C19orf47	-0.282449	1.62518		C19orf47	-0.254025	1.55279
						C19orf48	-0.808205	1.66775		C19orf48	-0.0489922	0.399669		C19orf48	-0.73056	1.95622
						C19orf52	-0.0136105	0.339163		C19orf52	-0.18281	1.15781		C19orf52	-0.172474	1.69427
						C19orf53	0.131852	0.582596		C19orf53	-0.141295	1.33103		C19orf53	-0.182861	1.68749
						C19orf54	0.0649532	0.444345		C19orf54	0.0433502	0.394989		C19orf54	0.291479	1.04521
						C19orf55	-0.347661	2.60832		C19orf55	-0.18703	1.23141		C19orf55	-0.206123	1.18774
						C19orf57	-0.0606887	0.727027		C19orf57	-0.00336074	0.311962		C19orf57	0.0317967	0.431434
						C19orf59	0.0709289	0.567373		C19orf59	-0.0671884	0.462081		C19orf59	0.162872	1.39547
						C19orf60	0.108775	0.925365		C19orf60	0.0653109	0.565176		C19orf60	0.0735196	0.821671
						C19orf66	0.47059	1.7859		C19orf66	-0.25813	1.13023		C19orf66	0.265841	1.22356
						C19orf68	0.0273971	0.375469		C19orf68	0.143399	0.685145		C19orf68	0.0753862	0.442739
						C19orf70	0.158383	0.683467		C19orf70	-0.120219	0.595226		C19orf70	-0.181251	0.951261
						C19orf71	0.19464	1.75833		C19orf71	0.115981	0.776422		C19orf71	0.138828	0.743053
						C19orf73	0.136538	0.630344		C19orf73	0.0471579	0.385796		C19orf73	0.11585	0.612905
						C19orf77	0.145313	0.785462		C19orf77	0.00755116	0.317991		C19orf77	0.203488	0.703012
						C1D	-0.235965	0.803161		C1D	-0.262729	1.89354		C1D	-0.368753	1.6299
						C1GALT1	0.644624	1.85546		C1GALT1	0.262512	0.886032		C1GALT1	0.606597	1.60425
						C1GALT1C1	-0.151777	1.08649		C1GALT1C1	-0.0451547	0.485624		C1GALT1C1	-0.182548	0.696068
						C1orf100	0.174862	1.01702		C1orf100	0.182995	1.19673		C1orf100	0.039566	0.49497
						C1orf101	-0.0395826	0.374285		C1orf101	0.223224	0.553173		C1orf101	0.0699659	0.415016
						C1orf105	0.0422061	0.53022		C1orf105	0.00827645	0.328915		C1orf105	-0.193639	0.731655
						C1orf106	-0.628484	2.20901		C1orf106	0.599762	2.20844		C1orf106	-0.728438	3.11105
						C1orf109	-0.396931	1.92928		C1orf109	-0.223596	0.976519		C1orf109	-0.590292	1.70891
						C1orf110	0.33263	1.40063		C1orf110	0.055054	0.414016		C1orf110	0.129711	0.512727
						C1orf111	0.315303	1.42989		C1orf111	0.342196	2.17383		C1orf111	0.265221	1.68068
						C1orf114	0.351387	1.69058		C1orf114	0.27286	1.13729		C1orf114	0.209001	1.16176
						C1orf115	0.19136	1.19572		C1orf115	-0.0503412	0.400521		C1orf115	0.130276	0.893123
						C1orf116	1.37986	2.76934		C1orf116	-0.0153235	0.343523		C1orf116	1.23365	2.7337
						C1orf122	0.238917	1.2499		C1orf122	-0.0984565	0.718896		C1orf122	0.131477	0.767314
						C1orf127	0.0931796	0.478041		C1orf127	0.00697769	0.319778		C1orf127	0.0324974	0.413811
						C1orf131	-0.0911556	0.672462		C1orf131	0.0193989	0.361178		C1orf131	-0.127351	0.4904
						C1orf140	0.27421	1.09149		C1orf140	-0.0121849	0.313059		C1orf140	0.19138	0.788651
						C1orf141	0.117673	0.628302		C1orf141	0.107413	0.484775		C1orf141	0.153607	0.755569
						C1orf146	0.0569817	0.536083		C1orf146	0.158772	0.680328		C1orf146	-0.0365687	0.407765
						C1orf158	0.175341	0.976895		C1orf158	0.107298	0.534983		C1orf158	0.104995	0.637809
						C1orf159	0.0691237	0.496748		C1orf159	-0.0985057	0.748349		C1orf159	0.0451292	0.462541
						C1orf162	0.198952	0.975389		C1orf162	0.106464	0.595688		C1orf162	0.237129	1.11576
						C1orf168	0.0563532	0.54376		C1orf168	-0.0026913	0.308335		C1orf168	0.0777804	0.465735
						C1orf170	-0.00276211	0.308925		C1orf170	-0.051972	0.407655		C1orf170	0.0511363	0.433196
						C1orf172	0.118635	0.693021		C1orf172	0.0352541	0.37676		C1orf172	0.0970912	0.5415
						C1orf173	0.0991251	0.590419		C1orf173	0.125158	0.596546		C1orf173	0.239574	1.04357
						C1orf174	-0.420447	2.30428		C1orf174	-0.0740021	0.574144		C1orf174	-0.508264	2.4821
						C1orf177	0.124256	2.03435		C1orf177	0.0609373	0.413457		C1orf177	0.196337	0.921164
						C1orf180	0.00260731	0.306978		C1orf180	-0.0486147	0.354682		C1orf180	0.0627643	0.505726
						C1orf186	0.222658	1.24282		C1orf186	0.0902151	0.619039		C1orf186	0.105726	0.514556
						C1orf189	0.0935963	0.492005		C1orf189	0.0781914	0.385787		C1orf189	0.0296711	0.357527
						C1orf192	-0.0933966	0.592004		C1orf192	-0.145354	0.605518		C1orf192	0.0196128	0.357089
						C1orf194	0.141371	2.09195		C1orf194	0.0455443	0.44165		C1orf194	0.161355	0.89817
						C1orf198	-0.315534	1.36286		C1orf198	0.0565782	0.606036		C1orf198	-0.224821	1.70108
						C1orf200	0.0347807	0.459222		C1orf200	0.049661	0.389828		C1orf200	0.107639	0.775983
						C1orf21	0.366811	2.06729		C1orf21	0.272397	2.25199		C1orf21	0.77371	3.57966
						C1orf210	0.699589	1.87626		C1orf210	0.42556	1.16993		C1orf210	0.88257	1.91809
						C1orf216	0.00339566	0.315551		C1orf216	-0.186012	0.860714		C1orf216	-0.0433902	0.393615
						C1orf220	-0.245561	0.786208		C1orf220	-0.00241077	0.308257		C1orf220	-0.0461622	0.560199
						C1orf222	-0.0135016	0.333537		C1orf222	-0.104569	0.892901		C1orf222	-0.0596912	0.56946
						C1orf227	0.00762031	0.328267		C1orf227	0.0738917	0.393796		C1orf227	-0.0287474	0.422957
						C1orf228	0.59527	1.78008		C1orf228	0.264945	1.00813		C1orf228	0.652092	1.77417
						C1orf229	0.0910967	0.640668		C1orf229	0.100191	0.737562		C1orf229	0.032946	0.444384
						C1orf27	0.24365	1.26362		C1orf27	-0.190051	1.00257		C1orf27	0.0339963	0.37324
						C1orf35	0.0815089	0.638885		C1orf35	-0.175833	1.04944		C1orf35	-0.0268372	0.374784
						C1orf43	-0.241397	1.82842		C1orf43	-0.119791	1.37084		C1orf43	-0.344654	2.21082
						C1orf50	-0.168878	0.936145		C1orf50	-0.0840149	0.569089		C1orf50	-0.279285	1.58984
						C1orf51	-0.0721014	0.506586		C1orf51	-0.359691	1.47459		C1orf51	-0.154586	0.784445
						C1orf52	0.286811	1.44784		C1orf52	-0.0284789	0.385982		C1orf52	0.279358	1.17989
						C1orf53	0.304754	1.52822		C1orf53	0.176525	1.54567		C1orf53	0.117228	1.4861
						C1orf54	0.425587	1.59727		C1orf54	0.0537454	0.414166		C1orf54	0.334401	1.27558
						C1orf56	-0.108527	1.34428		C1orf56	-0.187055	1.53871		C1orf56	-0.23955	1.5144
						C1orf61	0.139508	0.678793		C1orf61	-0.119308	0.532056		C1orf61	-0.0592319	0.363064
						C1orf63	-0.284982	1.17149		C1orf63	-0.127514	0.592474		C1orf63	-0.485662	0.971896
						C1orf64	0.0895625	0.902823		C1orf64	0.0561763	0.466407		C1orf64	0.11845	0.522407
						C1orf65	0.134416	0.992608		C1orf65	-0.0117182	0.32174		C1orf65	0.106662	0.482668
						C1orf68	0.0315664	0.340392		C1orf68	-0.0563677	0.359967		C1orf68	-0.150816	0.553792
						C1orf74	0.0833583	0.423524		C1orf74	0.0169352	0.31871		C1orf74	-0.0267413	0.340901
						C1orf85	0.362734	1.58591		C1orf85	0.151375	1.28732		C1orf85	0.376148	2.09919
						C1orf86	0.035979	0.55958		C1orf86	-0.115157	1.17619		C1orf86	-0.095253	1.02637
						C1orf87	0.100425	0.813709		C1orf87	0.121328	0.490262		C1orf87	0.147902	0.79928
						C1orf94	0.320349	1.37732		C1orf94	0.128646	0.560264		C1orf94	0.367964	1.07297
						C1orf95	0.0571734	0.432675		C1orf95	0.0592403	0.403197		C1orf95	0.169948	0.87802
						C1QA	0.196414	1.76622		C1QA	0.0213436	0.385992		C1QA	0.162274	0.661523
						C1QB	0.15242	0.709838		C1QB	0.178992	0.634282		C1QB	0.0811866	0.482647
						C1QBP	-1.18845	2.91562		C1QBP	-0.460501	1.45105		C1QBP	-1.37007	3.22883
						C1QC	0.273896	1.26842		C1QC	0.0854778	0.468091		C1QC	0.304883	0.879159
						C1QL1	0.00155393	0.30697		C1QL1	0.194999	1.16199		C1QL1	0.199516	0.959459
						C1QL2	0.256708	0.793101		C1QL2	0.238429	0.903337		C1QL2	0.374071	1.00193
						C1QL3	0.0129916	0.345096		C1QL3	0.0809896	0.542851		C1QL3	-0.0365141	0.368915
						C1QL4	0.0885491	1.2502		C1QL4	0.0906574	1.13529		C1QL4	0.271167	1.40954
						C1QTNF1	-0.125506	0.819783		C1QTNF1	-0.118677	0.582678		C1QTNF1	0.109452	0.715351
						C1QTNF2	0.230556	0.94553		C1QTNF2	0.0883143	0.522479		C1QTNF2	0.194638	0.673286
						C1QTNF3	0.0406102	0.453923		C1QTNF3	0.305015	1.24532		C1QTNF3	0.187067	1.03668
						C1QTNF4	0.243354	1.15181		C1QTNF4	0.113995	0.569272		C1QTNF4	0.250426	0.787905
						C1QTNF5	0.127802	1.24174		C1QTNF5	0.132471	0.823025		C1QTNF5	0.14401	0.645897
						C1QTNF6	0.0909867	0.604519		C1QTNF6	-0.00417072	0.308083		C1QTNF6	0.104181	0.987474
						C1QTNF7	0.283267	1.09253		C1QTNF7	0.0871664	0.442314		C1QTNF7	0.300754	1.05744
						C1QTNF8	0.0781808	0.558009		C1QTNF8	0.00242977	0.306288		C1QTNF8	0.126175	0.524179
						C1QTNF9	0.523246	0.934938		C1QTNF9	0.511133	0.653403		C1QTNF9	0.530473	0.81491
						C1QTNF9B	-0.139521	0.795134		C1QTNF9B	0.500625	1.54199		C1QTNF9B	0.207109	0.807767
						C1QTNF9B-AS1	-0.675086	1.97811		C1QTNF9B-AS1	0.379157	1.6774		C1QTNF9B-AS1	0.0220026	0.335975
						C1R	0.193416	1.25721		C1R	-0.0760892	1.18864		C1R	-0.193198	1.38195
						C1RL	-0.0826481	0.8304		C1RL	0.143047	0.835006		C1RL	-0.11507	1.05983
						C1RL-AS1	-0.0641636	0.621082		C1RL-AS1	-0.129298	0.872706		C1RL-AS1	-0.200969	1.36572
						C1S	0.049224	0.434221		C1S	0.392646	1.25987		C1S	-0.300408	0.928815
						C2	0.724037	1.62549		C2	-0.0210679	0.325426		C2	0.56841	1.26296
[truncated: 17,899 more rows]
