# Supplementary material for: Combating castration-resistant prostate cancer by co-targeting the epigenetic regulators EZH2 and HDAC
Source: PLoS Biol. 2023 Apr 27;21(4):e3002038. doi: 10.1371/journal.pbio.3002038 (PMC10138213; doi:10.1371/journal.pbio.3002038)
Supplement: S4 Data — (XLSX) [file pbio.3002038.s010.xlsx]

## Sheet: S4 Data
Figure 3A: Relative mRNA levels of ATF3 in PT09 cells after treatment with EZH2i and/or HDACi
Bar graph of average gene expression plus/minus standard deviation calculated from replicates
	DMSO	EZH2i	HDACi	Combo
Rep 1	1.03294	1.44287	9.16276	17.3962
Rep 2	0.888313	1.79296	8.62867	17.9324
Rep 3	1.08983	1.18804	5.8779	17.0332
Mean	1.00369	1.47462	7.88978	17.4539
S.D.	0.103893	0.303707	1.76268	0.452382
Figure 3C: L2FC in cell counts in PC3 or C42Bs transfected with indicated siRNAs and treated with indicated drugs.
Bar graph of average Log2 fold change in cell counts to d0 plus/minus standard deviation calculated from replicates
	DMSO			EZH2i			HDACi			Combo
PC3 siCTL	3.68805	3.66842	3.70742	2.74539	2.67827	2.764	2.0491	2.23795	2.06913	-1.21461	-1.49934	-1.34996
PC3 siATF3	2.6384	2.70811	2.69444	1.55005	1.40646	1.43962	2.72563	2.79888	2.84111	-0.0634701	0.100029	0.120493
C42B siCTL	2.66517	2.58988	2.57694	0.473806	0.433542	0.349477	1.61541	1.61541	1.66517	-1.83495	-1.4364	-1.24998
C42B siATF3	2.83015	2.93203	2.8065	0.486768	0.626698	0.390092	1.64253	1.57414	1.60188	-0.245752	-0.180657	-0.0586663
	DMSO		EZH2i		HDACi		Combo
	mean	stdev	mean	stdev	mean	stdev	mean	stdev
PC3 siCTL	3.68796	0.0194972	2.72922	0.0450934	2.11873	0.103737	-1.35464	0.142422
PC3 siATF3	2.68032	0.0369372	1.46537	0.0751796	2.78854	0.0584289	0.0523504	0.100824
C42B siCTL	2.61066	0.0476441	0.418942	0.0634369	1.632	0.0287249	-1.50711	0.298823
C42B siATF3	2.85623	0.0667044	0.501186	0.11896	1.60618	0.0343956	-0.161692	0.0949737
Figure 3D: L2FC in cell counts in PC3 or C42Bs transduced with indicated sgRNAs and treated with indicated drugs.
Bar graph of average Log2 fold change in cell counts to d0 plus/minus standard deviation calculated from replicates
	DMSO			EZH2i			HDACi			Combo
PC3 sgLacz	2.6481	2.70154	2.66165	2.99747	2.83701	2.87883	1.16811	1.0901	1.26003	-1.96095	-1.71994	-1.66549
PC3 sgATF3	2.47789	2.53843	2.61539	2.59411	2.53753	2.70103	0.774869	0.824338	0.808036	0.701028	0.458458	0.537529
C42B sgLacz	1.85328	1.70518	1.75625	0.384694	0.427338	0.455083	0.256521	0.0450171	0.223354	-0.954983	-0.880982	-1.24871
C42B sgATF3	1.8919	1.85742	1.98004	0.272453	0.159559	0.192726	0.482614	0.49616	0.39855	0.0945435	-0.0753815	0.00262099
	DMSO		EZH2i		HDACi		Combo
	mean	stdev	mean	stdev	mean	stdev	mean	stdev
PC3 sgLacz	2.67043	0.027781	2.90444	0.083241	1.17275	0.0850575	-1.78213	0.157238
PC3 sgATF3	2.5439	0.068915	2.61089	0.0830305	0.802414	0.0252089	0.565671	0.12371
C42B sgLacz	1.77157	0.075228	0.422372	0.0354565	0.174964	0.113753	-1.02823	0.1945
C42B sgATF3	1.90979	0.063235	0.208246	0.0580252	0.459108	0.0528806	0.00726099	0.0850575
Figure 3F: Growth curve of PC3 xenografts transduced with indicated sgRNAs over treatment duration.
X-Y graph of log2 fold change in tumor volume to day 0
days	sgLACZ-Vehicle										sgLACZ-Combo										sgATF3-Vehicle									sgATF3-Combo
0	0	0	0	0	0	0	0	0	0	0	0	0	0	0	0	0	0	0	0	0	0	0	0	0	0	0	0	0	0	0	0	0	0	0	0	0
3	0.19822	0.701859	0.569553	0.546629	0.00312	0.198982	-0.121243	0.090146	0.413695	0.220547	-0.229019	-2.96605	-0.888077	-0.698099	-0.450543	-0.08736	-0.761256	-0.341045	-0.620565	-0.473001	0.367739	0.286057	0.333533	0.324728	1.22605	0.16675	0.130355	0.151756	0.400126	-0.692159	0.074725	0.550154	0.36349	0.28019	-0.200081	0.282595
8	1.12397	1.42109	0.641899	0.572918	0.174958	0.386717	0.003128	1.03545	1.15664	0.311695	-0.498928	-0.20633	-1.55367	-1.18295	-0.460872	-0.201185	-0.665503	-0.78001	-0.686295	-0.505523	1.08922	-0.271585	0.374134	0.206976	1.42939	0.472327		-0.0810261	1.51186	-0.797443	0.260609	0.566113	1.13828	-1.12779	-0.289988	0.282595
10	1.27935	1.56073	1.07021	0.86564	1.11071	0.590942	0.278837	1.35803	1.66242	1.07251	-0.676011	-0.896188	-1.62354	-1.32162	-0.567571	-0.145398	-0.670303	-0.734993	-0.636577	-0.112105			0.939885	0.568104	1.62987	0.876074				-0.581772	0.259961	0.566113	1.13828	-1.24062	-0.141775	0.219325
13	1.63149	1.73809	1.23294	1.19842	1.2001	0.895386	0.650891	1.65497	1.82495	1.75054	-0.884537	-0.45442	-1.8195	-1.35525	-0.666627	0.090581	-0.529188	-0.424623	-0.490472	0.072713			1.14218	0.79712	1.72109	1.17048				-0.556504	0.175934	0.566113	1.13828	-1.2369	-0.291719	-0.020746
17	2.03788	1.9359	1.45535	1.50866	1.39759	1.13682	0.843171	1.8915	1.91903	1.97708	-1.16289	-0.821506	-1.80107	-1.2787	-0.533067	0.136789	0.363062	-0.549313	-0.527752	0.562912			1.34687	1.08508	2.05672	1.33837				-0.389961	0.427878	0.566113	1.13828	-1.22745	-0.100426	-0.051119
21	2.03788		1.58148	1.88176	1.54964	1.53031	1.06803	2.29236	2.23661	2.12067	-1.23626	-1.9768	-1.67886	-1.31356	-0.031923	0.688996	0.668881	-0.565906	-0.405804	0.955082					2.48415	1.77579				-0.258556	0.691964	0.566113	1.13828	-1.25395	-0.129198	-0.163084
		*animal died																			*animal reached endpoint	*animal died					*animal reached endpoint	*animal died	**animal reached end point and final value repeated for treatment duration			*animal reached end point and final value repeated for treatment duration	*animal reached end point and final value repeated for treatment duration
Figure 3I: L2FC in cell counts in PC3 or C42Bs transduced with indicated constructs and treated with indicated drugs.
Bar graph of average Log2 fold change in cell counts to d0 plus/minus standard deviation calculated from replicates
		Control	ATF3 o/e				Control	ATF3 o/e
DMSO no docetaxel	rep 1	1.34346	2.06727		DMSO no docetaxel	mean	1.43203	2.06138
	rep 2	1.48785	2.03251			stdev	0.0775634	0.0264178
	rep 3	1.46477	2.08435
DMSO + docetaxel	rep 1	-0.0590434	-0.981811		DMSO + docetaxel	mean	-0.0591572	-0.981311
	rep 2	-0.0814112	-0.726554			stdev	0.0221973	0.254507
	rep 3	-0.0370171	-1.23557
HDACi + docetaxel	rep 1	-0.157111	-0.810982		HDACi + docetaxel	mean	-0.173829	-0.954801
	rep 2	-0.231111	-1.02671			stdev	0.051021	0.124551
	rep 3	-0.133264	-1.02671
EZH2i + docetaxel	rep 1	-1.03702	-1.93601		EZH2i + docetaxel	mean	-1.01501	-1.61408
	rep 2	-1.17452	-1.29215			stdev	0.171581	0.321928
	rep 3	-0.833484	-1.61408
Combo + docetaxel	rep 1	-1.89408	-2.07402		Combo + docetaxel	mean	-2.05057	-2.46882
	rep 2	-1.89408	-2.52148			stdev	0.271057	0.371293
	rep 3	-2.36356	-2.81098
Figure 3J: Relative ROS levels in PC3 cells after treatment with EZH2i and/or HDACi
Boxplot of minimum to maximum of each treatment arm. Line in middle indicates mean.
	DMSO	HDACi	EZH2i	Combo
Rep 1	1.03219	1.19722	1.13042	1.3211
Rep 2	1.00934	1.13974	1.15355	1.24204
Rep 3	0.966603	1.10762	1.21249	1.2685
Rep 4	1.008	0.987128	1.2457	1.27417
Rep 5	0.983867	1.04345	1.12271	1.31032
Mean	1	1.09503	1.17297	1.28323
S.D.	0.0253133	0.0820096	0.0537716	0.0322638
Figure 3L: L2FC in cell counts in PC3 or C42Bs transduced with indicated constructs and treated with indicated drugs.
Bar graph of average Log2 fold change in cell counts to d0 plus/minus standard deviation calculated from replicates
	Control			ATF3 o/e
DMSO	1.45568	1.4913	1.60948	1.93531	1.94645	1.95751
EZH2i	1.30086	1.1575	1.22069	0.242778	0.242778	0.349693
HDACi	0.173279	0.13375	0.173279	-0.517921	-0.753988	-0.363198
Combo	-1.55496	-1.49355	-1.37808	-1.51906	-1.8727	-1.95516
	Control		ATF3 o/e
	mean	stdev	mean	stdev
DMSO	1.51882	0.0805109	1.94642	0.0110979
EZH2i	1.22635	0.0718494	0.278416	0.0617275
HDACi	0.160102	0.0228217	-0.545036	0.196801
Combo	-1.47553	0.0898061	-1.78231	0.231676
