# Supplementary material for: Combating castration-resistant prostate cancer by co-targeting the epigenetic regulators EZH2 and HDAC
Source: PLoS Biol. 2023 Apr 27;21(4):e3002038. doi: 10.1371/journal.pbio.3002038 (PMC10138213; doi:10.1371/journal.pbio.3002038)
Supplement: S5 Data — (XLSX) [file pbio.3002038.s011.xlsx]

## Sheet: S5 Data
Figure S3A: Relative mRNA levels of ATF3 in PC3, C42B, and LnCAP cells treated with indicated drugs.
Bar graphs of average plus/minus standard deviation calculated from replicates
PC3	DMSO	EZH2i	HDACi	Combo
Rep 1	1.0255	1.53028	0.874012	2.85253
Rep 2	0.948991	1.44459	1.02356	2.31587
Rep 3	1.02755	1.56515	0.893372	2.39853
Mean	1.00068	1.51334	0.930314	2.52231
S.D.	0.0447756	0.0620405	0.0813288	0.288949
C42B	DMSO	EZH2i	HDACi	Combo
Rep 1	0.858659	2.13232	1.51286	3.94625
Rep 2	1.0511	1.97993	1.6499	2.89614
Rep 3	1.10799	1.6731	1.38266	3.00078
Mean	1.00592	1.92845	1.51514	3.28106
S.D.	0.130662	0.233898	0.133635	0.578443
LNCAP	DMSO	EZH2i	HDACi	Combo
Rep 1	1.03206	1.68722	1.83862	3.05398
Rep 2	0.996631	1.64434	2.12974	3.05147
Rep 3	0.972212	1.67436	1.94146	2.89817
Mean	1.0003	1.66864	1.96994	3.0012
S.D.	0.0300913	0.0220065	0.147639	0.0892417
Figure S3B: Relative ATP levels in PC3 cells treated with indicated drugs.
Boxplot of minimum to maximum of each treatment arm. Line in middle indicates mean.
	DMSO	HDACi	EZH2i	Combo
Rep 1	0.961986	0.737283	0.728656	0.600464
Rep 2	1.05083	0.87571	0.667095	0.511399
Rep 3	1.00032	0.863129	0.650327	0.493839
Rep 4	1.04708	0.876847	0.725552	0.534468
Rep 5	0.939787	0.83171	0.592706	0.588232
Mean	1	0.836936	0.672867	0.54568
S.D.	0.0496761	0.0586098	0.0566905	0.0469049
