# Supplementary material for: Combating castration-resistant prostate cancer by co-targeting the epigenetic regulators EZH2 and HDAC
Source: PLoS Biol. 2023 Apr 27;21(4):e3002038. doi: 10.1371/journal.pbio.3002038 (PMC10138213; doi:10.1371/journal.pbio.3002038)
Supplement: S6 Data — (XLSX) [file pbio.3002038.s012.xlsx]

## Sheet: S6 Data
Figure 4A: Relative survival of patients with prostate cancer with low or high ATF3 expresssion.				Figure 4B: Relative mRNA levels of EZH2 and ATF3 in primary prostate cancer, metastatic prostate cancer, or in normal prostate.								Figure 4C: X-Y plot from Taylor et al comparing NUYTTEN EZH2 gene set versus ATF3_Q6 gene set				Figure 4D: X-Y plot from TCGA firehose comparing NUYTTEN EZH2 gene set versus ATF3_Q6 gene set				Figure 4E: X-Y plot from Abida et al comparing NUYTTEN EZH2 gene set versus ATF3_Q6 gene set
Time (months)	ATF3 high	ATF3 low		Zscores of mRNA levels of EZH2 in indicated groups. EZH2 levels from probe P259641				Zscores of mRNA levels of ATF3 in indicated groups. ATF3 levels from probe P33895					ATF3_Q6	NUYTTEN_EZH2_TARGETS_UP			ATF3_Q6	NUYTTEN_EZH2_TARGETS_UP			ATF3_Q6	NUYTTEN_EZH2_TARGETS_UP
174.427	1			Normal	Tumor	Metastasis		Normal	Tumor	Metastasis			0.754437	1.04363			0.125085	0.0016175			-0.165394	-1.71133
48.5596	1			0.757604	2.88108	3.43211		2.09038	-0.200092	0.498181			1.42702	0.730904			-0.419902	-0.661291			-0.574274	-0.860657
98.5976	1			1.48391	0.697821	3.15629		-0.458377	1.67335	-2.13591			0.755926	0.913172			-1.15652	0.424439			0.768296	-0.951987
39.6559	1			0.494132	3.09913	5.63451		0.621822	-2.87483	1.22151			0.698509	0.91706			0.199592	-0.989416			-0.875926	0.988737
26.6782	1			0.619834	0.979867	5.43305		0.83241	-0.469668	1.13278			1.74752	0.819677			-0.434219	-1.83304			0.68292	-0.0780894
104.052	1			-0.360096	1.29874	3.15949		-2.6056	2.58711	-1.86834			1.51528	0.718384			-0.693102	-0.601452			-0.844516	0.308534
62.3586	1			-0.0440713	1.69715	3.55666		0.801962	1.91331	-4.21497			0.449163	0.368032			0.0928817	-0.395948			-0.23492	1.53259
76.4534	1			1.2741	0.774402	3.4291		0.890768	2.51613	-1.87594			1.00899	-0.905921			-1.56778	-0.462961			-0.482833	1.25169
10.3821	1			0.296476	1.44379	2.2859		0.312574	1.28712	-3.39246			-0.313793	-0.432425			-0.524215	0.188728			-1.46115	-1.39587
51.8451	1			0.307988	0.900074	3.88338		-0.404858	1.53818	0.570141			1.30685	-0.425739			-0.0850067	-0.331704			0.0606068	2.1603
116.832	1			0.437896	1.84447	3.27518		2.22978	0.71262	-3.75348			0.169777	-0.247686			0.115751	2.50871			-2.60199	-4.09243
128.43	1			0.508795	1.03076	4.96735		2.76175	-2.77997	-0.281802			2.46181	2.17514			0.522973	0.299643			0.951292	0.697792
35.0562	1			0.517394	2.01743	1.56784		3.5844	-0.938697	-0.667494			0.361118	0.824569			1.25002	1.63945			-1.46683	-0.613081
60.0588	1				1.80564	3.23693			-1.28684	-5.17879			1.20673	1.05341			0.80632	0.797599			-0.0364007	-0.0597784
149.194	1				0.833134	3.81708			1.30796	-2.75326			0.851611	0.10792			0.0391686	-0.123406			0.0453038	1.01832
1.87273	1				2.13059	4.41055			1.76288	-1.32385			1.76326	1.71918			0.20946	-0.63557			0.407812	-0.112129
112.495	1				2.31655	2.10828			-1.76992	-1.31591			1.34211	0.870593			1.94307	1.93811			0.594587	1.46663
54.5391		1			2.04575	3.22159			-2.79856	-0.887803			0.398303	0.339345			0.636345	0.379163			-1.93876	-1.41067
68.0754		1			1.91124	3.70431			2.05859	-0.274698			0.574161	1.21148			1.7969	1.60836			-0.57078	-1.81797
56.9376		1			2.47042	3.13447			-0.160215	-1.96755			0.380756	-0.332197			-0.057088	0.016811			-0.471491	0.111222
38.7688		1			0.96298	2.46915			1.58653	-1.21848			0.0574233	0.0216245			-1.42442	0.0710224			-2.74231	-0.0813398
63.9357		1			-0.774183	4.99793			2.10559	-1.66115			0.423794	-0.806536			-0.157598	0.754005			-0.359702	-0.790654
43.5328		1			0.199567	1.2899			2.03121	-3.8988			0.862269	1.07763			-0.724301	0.792129			-1.23083	-0.773752
37.586		1			-0.103636	2.07705			1.08188	-0.9237			1.61978	1.11293			1.02096	-0.692042			0.382703	0.0770089
2.62839		1			1.16305	3.50191			0.562172	-2.11773			1.08039	1.05593			1.26286	1.41752			0.271805	-0.346556
26.2182		1			1.71097	4.81496			-2.67031	-2.05925			0.0582016	0.71603			0.0297102	1.27256			0.48983	-0.374348
59.1717		1			1.29715	4.64719			-2.10396	-1.81777			-0.492663	0.5477			-0.718017	0.797852			-0.790823	0.763558
43.3028		1			1.31579	2.12803			3.12693	-3.50073			-0.020386	-0.284171			0.150712	0.706722			1.52173	0.5783
30.1937		1			1.36328				2.5283				0.501992	0.359019			1.23303	1.40124			0.601018	2.10859
11.8278		1			0.291841				2.93784				1.35382	0.489008			0.927489	1.56231			-1.35693	0.0626689
60.8473		1			1.12608				2.93389				0.107873	0.00981649			0.949416	0.431648			-0.732127	0.405348
32.6906		1			1.05929				-0.302695				0.641548	0.655646			0.0447137	-0.387591			-1.21005	0.51155
					1.236				1.65312				0.0554726	1.00341			1.31721	1.18374			0.0420252	-0.761698
					0.943242				2.54983				0.973964	0.293374			0.643126	0.410237			-0.00476307	1.13603
					1.54591				2.08663				-0.0100279	-0.912284			2.86899	1.76975			-1.0796	-1.19738
					0.657761				1.36769				0.793218	0.370316			0.139279	-0.151343			0.296866	0.423842
					1.23697				2.97957				0.704436	0.287903			-0.50954	0.0823719			-0.205758	0.214148
					0.932865				-0.60579				-0.551835	-0.0629693			0.94629	0.720738			-0.682759	-0.606176
					1.76514				1.38212				-0.128834	0.235938			0.959399	0.656797			-0.649268	-0.842264
					2.43775				-3.16118				-0.194544	-0.597836			1.0944	0.871099			-1.05344	-1.55711
					1.02659				0.183555				0.0723132	0.0440815			-0.534624	0.52211			-1.15469	0.306858
					1.03105				0.0336112				1.48646	0.536021			-1.38999	-0.272521			-0.567595	-0.570455
					2.24881				-3.69639				0.474516	0.196932			0.616693	1.31736			-0.475589	-0.716753
					2.00183				0.619884				-0.109523	0.55006			0.07176	0.172998			-0.152664	0.0874168
					1.52833				-1.56523				-0.208738	0.0519119			-0.294847	0.466289			0.545851	1.56026
					1.36313				-1.93328				-0.388211	-1.15179			0.139156	0.968373			-0.253705	1.08139
					1.92155				0.390553				1.20752	1.30212			1.18013	-0.0402463			-1.61993	1.49463
					1.34876				1.91521				1.08615	0.195671			1.01897	0.260655			-1.3097	2.57286
					2.21398				-0.517923				-0.229281	-1.29541			0.590986	1.04807			-1.11398	-0.004028
					1.84309				1.61823				0.535291	0.681505			-0.148083	-0.184674			0.554799	-0.663419
													-0.522379	-0.0657162			-0.430311	0.986374			0.110616	-1.0442
													0.332115	0.381046			1.03255	1.31019			-1.3276	0.559248
													1.77494	0.925566			0.0201045	0.481256			-2.04776	-0.411449
													-0.141671	-0.0280735			0.618845	0.520849			0.589999	-0.848593
													0.438202	-0.47167			-0.119233	1.03317			-0.723112	-1.26358
													0.703495	1.13067			0.00950751	0.479197			0.748513	-1.82959
													-1.03996	-1.0117			-0.570421	0.464526			-0.494956	-0.0699374
													0.869047	0.958924			-1.25606	0.0922687			-1.26714	-0.735779
													1.00023	0.212901			-0.958244	0.808472			0.0267649	-0.364948
													1.12932	0.177083			-1.03915	1.19127			-0.456541	0.830872
													-1.7272	-2.50419			-0.205764	0.910131			-1.67448	-1.59261
													0.231475	-0.150591			-0.0115101	0.404698			-1.50791	0.600246
													-1.82149	-0.063647			-0.132365	0.723046			-1.06941	-1.32619
													0.407599	-0.20153			-0.598296	-0.147157			-0.649496	-0.773408
													0.546096	-0.182366			-0.305169	0.200027			-2.39682	-2.21661
													0.214042	-0.594425			-0.035868	1.44567			-1.23659	-0.368066
													1.23902	0.558504			-0.979037	0.660257			-2.01034	-0.782864
													-0.218141	1.24204			-0.0445843	1.75744			-1.54389	0.0295493
													0.374235	0.84271			-0.676959	0.800747			-1.24206	-1.6459
													0.142888	-0.670623			0.11555	0.32363			-1.02278	-1.26806
													-1.00129	-1.89148			-0.0646929	-0.146938			-0.115619	-0.0283613
													0.310891	0.390529			-0.655837	0.253087			-0.822388	0.432661
													1.2477	1.14553			-0.823119	1.10533			-0.816458	1.38197
													1.50019	0.697615			0.123514	0.92549			0.423477	-1.39862
													0.160072	1.4033			-0.140176	0.459215			0.515931	-0.346873
													-0.278237	-0.726348			-0.293845	1.10221			1.49762	-0.224847
													0.156852	0.810609			0.491811	1.24333			2.0639	-0.372831
													0.00321898	-0.957135			-0.0741358	-0.128432			2.07413	1.83124
													0.0288837	-0.930051			-0.333264	0.880375			2.60491	0.153674
													-2.5786	-2.83631			-0.930966	0.218299			-0.0682969	-1.53555
													-0.87378	0.296739			-0.6796	0.849966			0.620362	2.65129
													-0.93996	-1.66469			-0.188219	-0.0198091			1.13761	0.472144
													-1.03639	-0.192879			0.0239767	0.282504			0.563746	0.565895
													0.0445992	-0.175985			-0.654524	-0.105454			1.29415	0.989581
													1.79216	1.24304			2.28536	0.994729			1.49297	-0.523016
													-1.26245	-1.82875			0.357573	0.225541			0.0367206	-0.682689
													-0.94922	-0.944618			-0.359583	0.382067			0.541045	0.122418
													0.501997	-0.0659162			-0.946702	-0.829581			1.27551	0.220685
													0.282291	0.498313			-2.05559	-1.31506			-0.258805	0.618736
													1.63861	1.88172			1.08825	0.128603			1.34521	1.47678
													-0.659337	0.766814			1.84563	1.52437			0.752735	0.324023
													-0.214084	0.350462			-0.370426	0.621316			-0.509334	0.422136
													0.731811	0.639134			0.930084	2.02557			1.43073	-0.0557935
													-0.852303	-1.38091			-1.04944	-0.533855			1.33025	-0.387017
													-0.728867	-0.822219			-0.531104	0.533271			-2.09992	-2.18469
													0.397403	-0.0233712			-0.589712	-0.590196			0.698765	-0.0956936
													-0.0579584	-0.088292			0.743287	-0.119771			0.0648779	0.432266
													-1.14692	-0.454041			0.86466	1.08569			-0.106276	1.11407
													0.573396	1.66271			-0.437238	-2.99776			0.164175	0.663301
													0.502686	0.328444			-0.2866	0.245898			0.954997	0.592431
													0.558058	1.05229			-2.15134	0.0273975			-1.66753	-1.13932
													1.23906	0.793999			0.383508	0.158048			1.1456	1.08749
													-0.39697	0.251626			2.22033	1.30565			-0.294688	-0.565438
													0.112108	1.00262			0.880673	0.876193			0.826604	0.318253
													0.773117	1.53148			2.15076	1.64007			0.343875	0.615005
													-1.69566	-1.74887			-0.68347	0.942707			0.254504	-0.584949
													0.541952	0.551906			0.321044	1.23953			0.840881	0.3156
													0.571125	0.839899			-0.596388	0.580416			0.62377	1.83189
													0.251524	0.48209			1.88269	1.73596			1.20332	-0.87924
													0.822599	0.856164			-1.33164	0.103686			1.85291	1.46464
													0.0157819	-0.569654			-0.779618	1.37423			0.104165	-0.872124
													0.29571	0.726884			0.527184	0.337076			-0.567911	-0.608428
													-1.88326	-1.92304			3.26451	0.725966			0.039096	0.142473
													-0.94268	-0.433737			-0.353542	-0.321152			2.00274	0.426193
													1.18554	0.225722			0.576733	1.53899			0.255874	-1.51198
													1.76771	0.24146			-0.0933547	0.909786			0.069571	0.182093
													-0.576832	-0.54039			0.842621	0.867132			0.345653	0.289425
													-0.764231	0.409569			-0.742565	0.24759			-1.33006	1.09789
													0.318389	0.497157			1.85413	1.82157			0.840097	1.21505
													-0.214594	1.37097			-0.84767	0.194795			2.98301	-0.194453
													0.938346	0.796477			-1.13818	-1.04966			-0.872557	-0.579335
													1.11246	0.235612			-0.485712	1.27512			1.10509	-1.25641
													-0.726592	0.294297			0.365454	1.1315			-0.622616	0.499744
													0.597472	0.90984			0.252029	1.24011			1.14848	1.17498
													-0.0125263	0.775303			0.238004	1.36508			-0.28266	-0.00219248
													0.464508	0.46144			-0.710533	-0.0684054			-0.698459	-0.394884
													-0.302498	-0.0694003			0.245894	0.959367			0.674181	0.858523
													-0.679261	-0.662867			-0.0854417	0.977935			0.275151	0.161366
													0.91438	0.0921412			1.1665	1.87557			0.878531	0.660001
													0.268217	0.5421			-0.103031	0.208564			0.598488	-1.0324
													0.642994	0.503654			0.613201	0.689259			0.287958	-0.0575582
													-0.43293	-1.32926			-0.191518	1.06792			1.04874	1.08502
													-1.33064	-1.14566			0.861363	-0.563787			0.52763	-0.114302
													1.1055	1.82127			-1.08544	1.44886			0.701106	0.364263
													0.19863	0.962877			-0.161101	-0.231658			-0.654623	-0.564321
													0.633999	0.0554277			-0.462599	-0.315696			0.246027	-0.473824
													0.45802	0.772177			-1.01914	-0.317842			1.25066	0.850428
													-0.788227	-0.492632			-0.0712582	-0.449718			-0.681961	0.348228
													1.29688	1.33682			4.37802	1.30912			0.197649	-0.354685
													-0.673219	-0.720564			-1.19868	-2.77227			1.89613	-0.226618
													0.0591825	0.601206			-0.115545	0.101517			-0.544236	1.63844
													-1.97824	-1.20586			1.82876	1.64887			0.104099	-0.480966
													-0.191489	-0.0290549			-0.137055	-0.0276629			0.602105	-0.510239
													-1.81292	-2.75239			-0.238044	-0.764851			0.0673636	0.566313
													-0.321377	-0.115529			-1.31118	-3.61446			1.05429	0.0581678
													0.0200539	-0.285172			-1.16803	-0.0183154			0.0110884	0.559758
													-0.923964	0.689198			0.010907	-0.315652			-0.156039	0.155534
													-1.15033	0.596475			-1.10769	-0.634051			-0.568569	0.744385
													0.48104	0.678764			-1.6598	0.0599974			0.517787	-0.0965591
													-2.9796	-3.45454			-1.15948	-0.544787			0.764589	0.688609
													-0.275792	-1.21715			-0.710075	-0.780907			1.14495	-0.261677
													0.0934641	-1.66193			0.591043	0.182706			0.915124	1.06205
													-1.28035	-1.49404			-0.724301	-1.57987			0.404993	-0.198512
													-0.140364	-0.658032			0.4881	0.423647			-1.51739	-3.39725
													-0.965716	0.0719142			-0.970417	-0.915704			0.506586	0.497837
													-0.273843	-0.618986			-1.80161	0.613827			-0.489552	0.0651243
													0.695659	0.973586			-0.533413	0.0105988			0.781785	0.545504
													-0.761705	-0.501109			-0.0180771	-0.316709			-1.4867	-0.271531
													-1.13993	-1.08578			-0.987996	0.765028			-0.501683	0.455457
													-0.322772	-0.0210775			0.0961167	-0.247639			-0.722508	0.103769
													-1.06151	-1.26227			-0.71301	-0.139713			-0.530162	0.618689
													-0.919362	-0.682441			2.9242	0.767442			0.0555858	-0.971453
													-1.25742	-0.29643			-0.277223	0.801658			0.0717596	0.795339
													-0.226895	0.262283			-1.63624	-0.679745			0.261259	0.119384
													-1.95937	-1.2491			1.22337	0.593665			1.76752	0.629307
													-0.348636	-0.949467			2.33883	0.0361995			-0.757234	-0.72169
													-2.99123	-2.82018			0.31447	0.335783			0.175722	-0.0842495
													-0.187588	-0.141244			0.503357	1.23773			0.427118	-0.0598264
													-1.80063	-1.07734			-0.642476	0.810859			2.10836	1.88048
													-1.1697	-0.452835			-2.0108	-0.651901			0.334131	0.338433
													-1.65328	-0.688735			-0.554823	-0.58692			-0.361673	0.0792145
													0.0405025	-0.670998			-1.00488	-1.03859			0.369729	-0.134571
													-1.37207	0.00631742			-0.757496	-3.13749			0.1516	0.157701
													0.789008	1.11378			-0.405951	-0.528415			0.53248	0.409126
													-0.769648	-0.770926			1.3152	-0.370399			0.227394	-0.176333
													0.0164377	-0.116767			-0.383898	-1.169			-0.467305	-1.41325
													-0.579659	1.21416			0.704641	0.620534			-1.75863	-1.07418
													-0.903026	-1.58394			1.2886	0.213929			-0.389764	1.8106
													-0.889949	-1.43062			0.0892326	0.244462			1.05385	2.1598
													-2.78557	-2.30211			1.3994	-1.00659			1.5702	0.623064
													-0.100715	0.117982			-0.454664	-0.137659			1.82847	0.7719
													-2.40773	-1.74297			-0.0861027	0.0822555			0.380624	0.492004
													-0.436844	1.59955			-0.154869	0.215253			0.457975	-0.0284388
													-1.36725	-1.11239			-0.456424	-1.60082			-1.28425	-0.274204
																	1.79061	-1.1024			1.54248	0.134828
																	0.892397	0.979766			-0.187337	-0.575501
																	1.76712	-0.236214			-0.200045	-1.73729
																	-0.383935	0.154146			-1.48113	-2.47869
																	0.403939	0.23923			0.978252	-0.226018
																	0.0045932	-0.400726			-1.02548	-0.596619
																	-0.433952	-1.18252			0.401809	0.159283
																	0.141076	0.726227			-0.752363	0.731767
																	0.223501	0.957827			-1.07964	0.763978
																	0.469888	-0.429574			0.382906	0.543555
																	-0.742375	-1.35001			0.669623	0.358155
																	1.59951	-0.320293			-0.181912	0.170878
																	-0.526836	0.595514			0.218842	0.720945
																	0.546629	0.225826			-0.589217	-0.227967
																	0.403389	0.693435			-0.376812	-0.00107595
																	1.07807	0.163983			0.749922	0.959922
																	2.291	0.356915			-0.16541	1.01971
																	-0.921649	0.105885			0.089501	-1.37659
																	0.27503	0.385559			-0.000212209	0.103671
																	-1.09351	-0.657648			-0.300525	0.490141
																	1.14399	1.05914			1.159	-0.361413
																	-0.486405	-0.177754			-0.448465	-1.82694
																	1.06593	-0.594033			-0.46542	-0.756573
																	0.227413	0.542677			0.416674	-0.0771591
																	0.221449	-0.164433
																	-0.0489895	-1.09632
																	1.05377	0.949082
																	1.65555	0.578767
																	-0.223957	0.0455672
																	-0.497787	-0.161849
																	-0.235958	-1.14472
																	1.72835	0.200404
																	1.07762	0.386181
																	-0.0475862	0.187795
																	0.510762	0.424689
																	0.419056	-0.289598
																	0.867056	0.555136
																	-0.23611	0.153122
																	-0.324372	1.97133
																	0.118757	0.639861
																	1.07301	1.0843
																	-0.0978954	-0.803265
																	-0.984745	0.209854
																	0.295306	-1.73559
																	-0.04793	-0.721652
																	-0.664947	0.0618695
																	0.983205	0.569062
																	-0.0634391	-2.95073
																	-1.52948	-0.141607
																	-1.33263	-0.293843
																	-0.989422	-0.46512
																	1.32004	2.86398
																	-1.08815	-0.6851
																	-0.676	1.13301
																	0.864922	1.15659
																	1.49722	1.4234
																	1.48494	1.15747
																	-2.14944	-0.864801
																	0.118184	-0.210579
																	0.207615	0.644721
																	0.0262312	-0.423218
																	-0.498573	0.511242
																	-0.199491	0.182033
																	-0.142243	1.30164
																	1.44654	1.13351
																	1.51555	1.53261
																	-0.979507	0.24838
																	-0.687572	-0.141947
																	-0.687101	-0.404443
																	1.67067	1.01698
																	-2.0565	-0.422976
																	0.16819	0.252899
																	0.150333	0.46982
																	-0.0291908	-0.492668
																	0.598382	0.889451
																	0.317469	-0.239183
																	-0.284956	0.601844
																	-3.00402	-1.12269
																	1.12475	1.34499
																	-0.708384	0.153974
																	0.261998	-0.0546601
																	-0.864159	-3.11492
																	1.04877	0.257674
																	0.060127	1.64908
																	-0.0902968	0.525455
																	-0.311898	-0.312306
																	-0.59066	0.299404
																	-1.00376	-0.0838725
																	-0.485091	0.471347
																	-0.585398	-0.670934
																	-0.938042	0.559642
																	-1.30521	-0.29705
																	-0.375728	-0.74697
																	0.388001	0.453769
																	-3.07391	-1.28385
																	-1.09993	-0.667995
																	-0.672862	0.472006
																	-1.08522	0.103606
																	-0.466908	0.0785919
																	-1.74184	-0.247575
																	-0.839751	-0.433419
																	1.73968	1.59174
																	-1.43317	0.400709
																	-0.151606	-0.117236
																	-0.737302	1.4578
																	-0.852607	-0.627716
																	0.388021	-0.352842
																	-0.749737	0.264454
																	-0.456208	-0.197474
																	-0.51547	-1.00071
																	-1.38375	-1.21005
																	-0.22354	-1.15298
																	-0.32454	-1.09478
																	-1.07047	-1.51387
																	0.510673	0.121925
																	0.671715	-1.59685
																	-0.813181	-1.44139
																	1.24051	-0.318619
																	-0.375404	-1.6272
																	-0.91058	-0.0485153
																	0.127784	-0.384252
																	0.774512	0.650831
																	-0.65561	0.863508
																	-0.359553	1.38881
																	1.59824	0.450186
																	2.69674	-1.71038
																	1.44033	1.26886
																	0.348623	-0.942631
																	-0.265405	-0.304543
																	0.63245	0.788756
																	0.536448	-1.85467
																	-0.55773	-0.126798
																	-0.280946	-0.759595
																	-0.282016	-1.54647
																	0.907599	-1.40007
																	1.48315	-1.2477
																	1.51151	-0.488351
																	0.778151	-0.892593
																	0.0157628	1.01061
																	-0.0518572	0.498013
																	0.869145	1.65494
																	0.334281	-0.909029
																	0.833208	0.461714
																	1.26985	0.911319
																	2.92795	1.54102
																	0.0901766	-0.628257
																	0.511213	0.424754
																	0.777932	0.144894
																	1.19945	-0.14773
																	2.19319	1.19311
																	0.382694	0.271522
																	-0.0282594	-0.301488
																	0.86813	-0.543272
																	2.27069	1.16566
																	-2.19311	-1.00368
																	0.00186071	0.00578918
																	0.857564	-0.0789467
																	-1.83746	0.268637
																	0.867942	-0.445116
																	0.667283	-0.212477
																	-0.546108	-0.0108508
																	1.54056	1.03571
																	0.595837	0.795455
																	2.72561	0.807763
																	0.437932	0.430724
																	0.449802	0.220919
																	-1.05704	-2.0666
																	0.0326873	-0.611598
																	0.339173	-0.339516
																	-0.266146	-0.307899
																	0.978522	0.0481745
																	-0.640523	-0.0926687
																	-0.834695	0.760015
																	-0.795469	-0.587413
																	-0.114415	0.148197
																	-1.2915	-0.520128
																	0.425033	0.672873
																	-1.22735	-0.252846
																	-0.267306	0.39193
																	0.111376	-1.11483
																	-0.64829	-0.189769
																	0.141706	-1.92809
																	-1.10766	-0.418738
																	0.920883	0.716064
																	-0.465008	-0.576193
																	-1.41175	-1.97911
																	0.156799	-2.30742
																	-1.40894	-1.2848
																	-1.12918	-1.64785
																	-0.841023	0.423673
																	-1.79514	-2.12965
																	-0.138723	-1.26508
																	-1.48514	-1.74561
																	-1.3483	-1.35606
																	0.151722	-0.193755
																	0.46412	0.310738
																	-0.89304	-0.447641
																	-0.980606	-0.733344
																	0.232169	1.10982
																	0.556682	0.594671
																	-1.10182	-0.548773
																	-0.508714	0.18119
																	-0.0835786	-1.58798
																	-0.159421	1.11148
																	-0.250146	-0.66688
																	-0.0214903	0.0655415
																	0.690295	1.16018
																	0.231797	-0.732859
																	-0.996828	-1.24837
																	0.554143	-0.235794
																	-0.0941934	0.353239
																	0.21857	-0.275503
																	-0.0196597	0.385655
																	-2.11044	-2.33169
																	0.112477	1.60288
																	-0.366243	0.307439
																	0.0458307	-0.479523
																	-1.33818	-3.01958
																	-0.26045	0.0913719
																	-0.670452	-0.0299648
																	-1.3693	-3.51756
																	-0.237983	0.234487
																	-0.757304	-2.6969
																	-1.05902	0.503212
																	-0.760391	-1.24118
																	-0.0494335	-2.11022
																	-0.435621	-2.04416
																	-0.418952	-3.46595
																	-0.827749	-2.23084
																	-0.11716	-0.699769
																	1.53212	1.10657
																	2.85483	1.34506
																	-0.477951	1.4575
																	-0.923818	-1.43611
																	-0.626064	0.0743209
																	-0.414239	-0.335203
																	-0.497828	2.4043
																	-0.348854	0.225888
																	-0.385903	-0.292888
																	-0.485413	-0.873862
																	0.0124751	0.272391
																	0.00253234	0.530227
																	0.178758	0.999764
																	0.0674281	-1.44723
																	-0.96584	-0.530875
																	-0.775271	0.97433
																	-0.19587	0.317276
																	-1.29307	1.53797
																	-1.98876	0.0291134
																	2.64206	0.772206
																	-0.206169	0.647508
																	0.668597	-0.157955
																	-2.16706	-1.1722
																	0.0207275	-0.216299
																	-0.130296	-0.155506
																	-0.966673	-1.11997
																	-0.80531	-2.53675
																	-0.902739	-0.371518
																	-0.346546	-0.0464714
																	0.699478	-0.574731
																	-0.126473	0.248357
																	-0.755587	-0.152448
																	0.674706	0.340694
																	-0.302688	-1.357
																	-0.695014	0.251765
																	1.06502	-0.235455
																	1.57023	0.627581
																	0.113496	-0.379182
																	1.20346	0.012018
																	0.148334	-1.66294
																	-0.610378	-0.746097
																	-0.137094	0.0652414
																	0.191513	-0.442211
																	0.289659	-0.679092
																	-1.00946	-0.752999
																	-1.54198	-1.45524
																	-0.225456	0.715869
																	-1.03042	-1.89887
																	0.933797	-1.39587
																	-0.369334	0.334749
																	0.341364	-0.46375
																	-1.10951	-1.82025
																	0.338117	1.95098
																	-0.461101	-1.09306
																	2.08035	1.54856
																	0.705671	-0.285791
																	0.444806	1.02497
																	-0.710946	-1.32839
																	0.0191898	0.304279
																	-0.9197	-0.947362
																	0.331986	0.0705461
																	-0.531178	-1.13262
																	0.812824	0.434347
																	-0.197689	-1.47931
																	-1.03473	-1.06001
																	1.51502	0.860983
																	0.470572	1.18362
																	-0.0276974	0.111161
																	0.0448875	-0.711046
																	-1.34444	-1.20455
																	-0.447548	0.160744
																	-1.25242	1.14867
																	0.85701	-1.92669
																	-0.958615	-1.20859
																	-1.27771	-0.574489
																	-1.68007	-1.09409
																	-0.246748	-0.370709
																	-0.0706314	0.00653145
																	-0.437245	0.024985
																	-1.41661	-1.46143
																	-0.618328	-1.91838
																	0.436559	0.192382
																	-0.232009	-0.316785
																	-1.02491	-1.30495
																	-1.20202	-0.525209
																	0.988018	0.435778
																	1.0895	0.727125
																	-0.89944	-0.267286
																	-2.30691	-0.517187
																	-0.644453	-0.156412
																	-0.492142	-0.0624932
																	-0.51857	-1.89704
																	-0.699853	0.11208
																	-0.290307	-0.0928163
																	-0.585845	0.474004
																	-0.11412	-0.568022
																	-0.234878	-0.789562
																	0.630294	0.0503812
																	1.02512	-0.428457
																	1.45117	1.09277
																	-0.259666	-1.46143
																	-0.600046	-0.766677
																	1.13719	-0.800953
																	-0.724349	-0.804761
																	-0.722018	-0.271293
																	-1.20885	0.585635
																	-1.67098	-0.605157
																	-0.225422	0.748546
																	0.857088	-0.38355
																	0.11016	-1.38044
																	0.991361	1.01555
																	-0.0411978	0.93081
																	0.638252	0.782957
																	1.48013	-0.478628
																	0.886606	-0.403741
																	1.62984	0.801866
																	-0.42511	-0.323172
																	-0.980067	1.24361
																	1.6213	-0.4497
																	1.54873	0.735807
																	1.94401	1.12601
																	0.175459	-0.88415
																	-0.255133	0.233182
																	1.65311	0.0624729
																	2.14185	0.193989
																	-0.819884	-0.0899336
																	0.861548	1.56234
																	0.496236	0.679787
																	1.04629	0.265284
																	0.79501	0.431589
																	0.461236	0.0326797
																	-0.034138	0.535508
																	2.50616	2.29905
																	0.546442	-0.0739595
																	0.444063	-0.292472
																	0.562422	-0.571721
