# Supplementary material for: Combating castration-resistant prostate cancer by co-targeting the epigenetic regulators EZH2 and HDAC
Source: PLoS Biol. 2023 Apr 27;21(4):e3002038. doi: 10.1371/journal.pbio.3002038 (PMC10138213; doi:10.1371/journal.pbio.3002038)
Supplement: S7 Data — (XLSX) [file pbio.3002038.s013.xlsx]

## Sheet: S7 Data
Figure S4: X-Y plot from Taylor et al [1] comparing ATF3 mRNA levels vs EZH2 mRNA levels
	ATF3 mRNA	EZH2 mRNA
	-1.16801	-1.48323
	-0.0557014	-1.30753
	-0.792545	-1.28043
	0.981713	-1.19745
	0.472945	-1.12494
	1.34828	-1.10592
	-1.04596	-1.09536
	0.515197	-1.09092
	-0.669613	-1.08973
	0.784863	-1.07518
	0.926064	-1.06833
	1.28863	-1.05591
	-0.739366	-1.00783
	-0.631932	-1.00677
	-0.0412852	-0.982685
	1.58137	-0.974244
	0.0626178	-0.934552
	-0.788388	-0.867514
	1.11475	-0.859289
	0.235252	-0.852856
	-0.367721	-0.844054
	-0.721349	-0.812618
	0.713316	-0.798022
	2.00993	-0.790617
	1.78161	-0.785775
	-0.94175	-0.783401
	-1.76328	-0.780031
	-0.727329	-0.779567
	0.973027	-0.763365
	0.550572	-0.745969
	-0.741667	-0.736757
	-0.66804	-0.733638
	-0.62126	-0.718463
	1.24374	-0.716613
	-0.296869	-0.710468
	-0.736015	-0.709817
	-0.521155	-0.707202
	-0.31287	-0.704191
	-0.554472	-0.680753
	0.439223	-0.653344
	0.976921	-0.635057
	1.4637	-0.617956
	0.30263	-0.594299
	-0.643923	-0.577425
	-0.965981	-0.572908
	-0.436173	-0.559992
	-0.0219412	-0.552607
	-0.506415	-0.547009
	-0.298957	-0.512993
	-0.499454	-0.510919
	-0.929584	-0.501016
	-0.361924	-0.499336
	1.20627	-0.480282
	0.463811	-0.474771
	1.30776	-0.473475
	0.357683	-0.467996
	-0.742351	-0.466753
	-0.1874	-0.450688
	0.968277	-0.428104
	1.25684	-0.415173
	-0.494757	-0.41283
	0.196186	-0.41176
	-1.62713	-0.411027
	-0.0462906	-0.405112
	1.29912	-0.39859
	0.672076	-0.373368
	1.68897	-0.361526
	-1.07326	-0.358269
	0.585069	-0.356106
	0.610161	-0.349159
	0.872908	-0.347664
	1.02816	-0.341061
	1.80862	-0.333251
	1.64798	-0.332069
	0.101891	-0.327658
	1.19389	-0.326866
	-0.96818	-0.32644
	1.20615	-0.324065
	0.770994	-0.322389
	-0.235906	-0.315495
	-1.11882	-0.310176
	-0.566622	-0.306582
	-1.46945	-0.304543
	0.040078	-0.303688
	1.04374	-0.29293
	0.131565	-0.291276
	-1.18478	-0.291151
	0.428379	-0.286785
	0.0593817	-0.274635
	1.65443	-0.262185
	-0.240716	-0.24721
	0.0410473	-0.24202
	1.16555	-0.23586
	-0.954724	-0.232231
	-1.11892	-0.214623
	0.186339	-0.201698
	-0.278517	-0.176677
	-1.28297	-0.169818
	-0.530687	-0.169178
	0.132044	-0.150978
	0.647246	-0.148942
	2.39542	-0.13051
	0.658316	-0.122359
	0.762801	-0.106163
	1.04466	-0.0832425
	-0.972295	-0.0749204
	1.16056	-0.072077
	0.822266	-0.0656847
	1.65745	-0.0516388
	-0.539536	-0.0493783
	-0.652004	-0.0470376
	0.503234	-0.0457298
	-0.830534	-0.0348982
	-0.749426	-0.0299115
	-0.171959	-0.0200831
	1.23571	-0.0196479
	-1.07566	-0.014937
	-1.2862	0.00267716
	-0.533583	0.00304258
	-1.43149	0.00623124
	1.09252	0.0106616
	0.824352	0.0190202
	0.623986	0.0332308
	-0.56476	0.0388307
	1.05251	0.048232
	-0.0410612	0.0518196
	0.366856	0.0531688
	-0.412717	0.073371
	2.41196	0.0740123
	-0.642038	0.121315
	-1.05575	0.128954
	-0.290613	0.129302
	-1.69254	0.171388
	-0.809338	0.186309
	1.28563	0.189322
	0.712447	0.190042
	0.0543482	0.197348
	-0.978797	0.246425
	1.88637	0.253012
	-1.31298	0.258874
	1.28326	0.26208
	-0.0194394	0.264471
	1.45579	0.282927
	-0.662492	0.334329
	-0.857994	0.346897
	2.15072	0.352447
	-0.634719	0.353031
	0.244123	0.375209
	0.0394182	0.386589
	0.0431183	0.387914
	-0.458999	0.435472
	-0.773848	0.443595
	0.631348	0.475086
	-0.540967	0.481488
	-0.558776	0.532001
	-0.446521	0.534202
	-0.354922	0.541451
	-1.09624	0.58796
	-1.18051	0.619151
	-0.0573153	0.690777
	-0.871322	0.730337
	0.253493	0.736921
	-0.768835	0.756267
	1.2131	0.764223
	-0.768229	0.801971
	-0.45011	0.818206
	-0.688596	0.917807
	0.00277752	0.954742
	-1.49543	1.05257
	-0.78684	1.15151
	-1.13807	1.30989
	0.639765	1.95578
	-2.31283	1.97241
	0.664348	2.01621
	-0.719295	2.41655
	3.09286	2.42363
	-0.816101	2.45671
	-1.72624	2.88145
	-1.45043	3.25482
	-0.514266	3.32766
	-1.51761	3.33546
Reference
1. Taylor BS, Schultz N, Hieronymus H, Gopalan A, Xiao Y, Carver BS, et al. Integrative genomic profiling of human prostate cancer. Cancer Cell. 2010;18: 11–22. doi:10.1016/j.ccr.2010.05.026
